# Supplementary material for: Rapid discovery of high-affinity antibodies via massively parallel sequencing, ribosome display and affinity screening
Source: Nat Biomed Eng. 2023 Oct 9;8(3):214–32. doi: 10.1038/s41551-023-01093-3 (PMC10963267; doi:10.1038/s41551-023-01093-3)
Supplement: Supplementary file 4 — Oligonucleotide pool sequences used to compare the ml/mut and random/mut libraries. [file 41551_2023_1093_MOESM4_ESM.csv]

CDR_VH3_prot_seq	lib	seed	hd
HDVAYCESTKCLTWPLYFQHW	random	seed1	4
HNVAYCYSSRYLTWPEYYQHW	random	seed1	4
HDVNYGSSSRSLTWPMYFQHW	random	seed1	4
HDHAYCSSGRCPTWPPYFQHW	random	seed1	4
HFVAECSSSRTLTWPFYFQHW	random	seed1	4
HDRAYYSSSRCLTWPIYFQYW	random	seed1	4
HLVAYCDSHRALTWPEYFQHW	random	seed1	4
HDSAYCWSSRCLTWPPYGQHW	random	seed1	4
HDVAYGSSSRILTWPNYFQFW	random	seed1	4
HDHAYCSDSRCFTWPEEFQHW	random	seed1	4
HDSAYSSSSRSLTWPETFQHW	random	seed1	4
HDVAYCQGSRCLTDYEYFQHW	random	seed1	4
HDSAYCESSRMLSWPEYFQHW	random	seed1	4
HSVAYCSTSRHLTWPEYFQRW	random	seed1	4
HDVAYCSSSRCETMAEYFIHW	random	seed1	4
HDFAYCLSARCLTWPEYFQAW	random	seed1	4
HDVAYCYSSRCLCRPEYTQHW	random	seed1	4
HDIAYCKSSRCLTPPEYFQDW	random	seed1	4
HDLYFCSSSRCLTWPEYLQHW	random	seed1	4
HDVAYISSNRCLTWVEQFQHW	random	seed1	4
HDVAYNSSSRCLTWPEWFMRW	random	seed1	4
HDVAYESYSPCLGWPEYFQHW	random	seed1	4
HDVACTSSSRCLTWPEYCPHW	random	seed1	4
HDVKTCSSSRKLTWPEYVQHW	random	seed1	4
HDVAYCSSSFCETLPQYFQHW	random	seed1	4
HDVAYCSSCRCLQHPEYFQFW	random	seed1	4
HSVAYCSACRCMTWPEYFQHW	random	seed1	4
HDVAHVSESQCLTWPEYFQHW	random	seed1	4
HDVDYDSSGRCLTDPEYFQHW	random	seed1	4
HDVAYTSSSRCLMWPYYRQHW	random	seed1	4
HDYAYTSSSRCLTRDEYFQHW	random	seed1	4
HDVAYFSSSRQLTWWECFQHW	random	seed1	4
HDVVYCSSSLCMHWPEYFQHW	random	seed1	4
HDVAYCSSSQCMTWPQYFQNW	random	seed1	4
HDVAYCQSSRCLTEPVYPQHW	random	seed1	4
HDVYCWSTSRCLTWPEYFQHW	random	seed1	4
HDWAYCYSSRCGTWPEYFEHW	random	seed1	4
HDQAYCFSSRCLTWTEFFQHW	random	seed1	4
HTVAYCSWSRGLTWPEYCQHW	random	seed1	4
HDVAYCSSSRKKHWPERFQHW	random	seed1	4
HDVAYCSQSLCQTWPEYFQQW	random	seed1	4
HDCLYCSSSRCLTWPEAFPHW	random	seed1	4
HIVAYCSSDRCLTWPEHFWHW	random	seed1	4
HDVAYYASSRCRTWPAYFQHW	random	seed1	4
HSVYYCSSSRCLTWHEPFQHW	random	seed1	4
HDVAYMSKSRCDTWPEYFQNW	random	seed1	4
HDVAYHSSSRGLVWPEYFHHW	random	seed1	4
HDIAYTSSSRCMTWQEYFQHW	random	seed1	4
HDVMYCSSSRFLTWPEAFKHW	random	seed1	4
HHVAYCSSSRCLTWKEYFINW	random	seed1	4
HQVFYCSSSRCLTWPEYFKWW	random	seed1	4
HDVALCGSSRCLTWPKYFSHW	random	seed1	4
HDVLYFSSSRLFTWPEYFQHW	random	seed1	4
HDFAYCSASRCLTWREAFQHW	random	seed1	4
HDSAYESSSNCLTWEEYFQHW	random	seed1	4
HHFAYCSLSRCQTWPEYFQHW	random	seed1	4
HKDAYCSRSRCLTWPEYFQWW	random	seed1	4
HDVAYCEHSRCLTGPEYFCHW	random	seed1	4
HDVAYCSSTRCLTYPMYPQHW	random	seed1	4
HDVAYCMSSRCLTTPEGFAHW	random	seed1	4
HDSAVCSSSRCKTWPEHFQHW	random	seed1	4
HDVAYNSSWRCLTWEEYFQWW	random	seed1	4
HAVAYCSGSRCLTCPEFFQHW	random	seed1	4
HDVAACSSSRCLTEPEYVQTW	random	seed1	4
HAVACCHSSRCLTWPEYFQQW	random	seed1	4
HDVAYCSSSRCETIPEYFETW	random	seed1	4
HTVAGCESSRCLVWPEYFQHW	random	seed1	4
HDVSLCSSSPCLTPPEYFQHW	random	seed1	4
HDMAYCSSFRCLTCPEYDQHW	random	seed1	4
HDVAYCSMTRHLTWNEYFQHW	random	seed1	4
HDFAYCCSSRQWTWPEYFQHW	random	seed1	4
HDVCYCNSSRCLTMPEYYQHW	random	seed1	4
HPCAYCSSSNCLTWPEYFCHW	random	seed1	4
HDVMYCSSYRCLTWGEYFEHW	random	seed1	4
HDPAYMSSHRCLMWPEYFQHW	random	seed1	4
HQVHYDSSSRCLTWPEYQQHW	random	seed1	4
HDVKCCSYSRCLTKPEYFQHW	random	seed1	4
HDVGYCLSSRCLTWPQYMQHW	random	seed1	4
HAAAYCSSSNCWTWPEYFQHW	random	seed1	4
HYVARCSSSRCLTWLEYFEHW	random	seed1	4
HPVAYCSSSRCFTMPEYGQHW	random	seed1	4
HFVAYHSSSRCLTWFEYIQHW	random	seed1	4
HDVDYCVSSRCLCWPEYFQSW	random	seed1	4
HYVAYCSGLRCLTWPEYFQLW	random	seed1	4
HDVAYCSRSHCETAPEYFQHW	random	seed1	4
HDVAYCSISRISTWPEYGQHW	random	seed1	4
HDMAYCSSSRCATWPMNFQHW	random	seed1	4
HDVAYCSSSRCLTVQEQFGHW	random	seed1	4
HFVMYCSSVRCLTWPEYFPHW	random	seed1	4
HDDAYCSSSRCLLHMEYFQHW	random	seed1	4
HDVAYCSSSIMLTPPPYFQHW	random	seed1	4
HDVSYCLSWRCLTWPEYFQIW	random	seed1	4
HDVWYCSPSRKQTWPEYFQHW	random	seed1	4
HDVAYSSSSRDRTWPTYFQHW	random	seed1	4
HDVCYCSSSRCLTRMEYFPHW	random	seed1	4
HDCAYCSSSRGLTWPEWPQHW	random	seed1	4
HDVAACSQSRCMTWPEYFFHW	random	seed1	4
HGVAYCTSSRCLTSPEHFQHW	random	seed1	4
HDTAYCFSSRCLTMPEFFQHW	random	seed1	4
HDVAYCSSQRCLYWTEYFWHW	random	seed1	4
HGVLYCSSSRCLTGPEYFQIW	random	seed1	4
HDVAYCSKSRTLTWQTYFQHW	random	seed1	4
HFVAYCESSRNLTWPEYFQFW	random	seed1	4
HDVAYCTSSRGLTNPEYQQHW	random	seed1	4
HDVMYWSLSRCLTEPEYFQHW	random	seed1	4
HDVHYCMSCRCLHWPEYFQHW	random	seed1	4
HLVAYGSSSRCYTWPEYFYHW	random	seed1	4
HDVAYCSSSACLTWCEQFQYW	random	seed1	4
HNVAYCESSRCLTWPEHFGHW	random	seed1	4
HDVAQCSSSRVLTSPEHFQHW	random	seed1	4
HDKIYCSSSRDLTEPEYFQHW	random	seed1	4
HKVAYCSHSRCNTWPHYFQHW	random	seed1	4
HNVAMCSSSRCLTWPEYFLQW	random	seed1	4
HHVAYAMSSRCLTWPEYVQHW	random	seed1	4
HDVTTCLSSRCLTWPEYFQFW	random	seed1	4
HDVYYCQISRCLTWPEYFGHW	random	seed1	4
HDVARCSSLRCSTWPSYFQHW	random	seed1	4
HGVAYFSSSRCTTWPEYWQHW	random	seed1	4
HKVAYCSRSLCLTWPDYFQHW	random	seed1	4
HDVAYCSTQRCLMCPEYFQHW	random	seed1	4
HDQAYCISSRCLTVPEYFQEW	random	seed1	4
HDFAYCSSSRCNTWPQYLQHW	random	seed1	4
HDVANCSSDRNLTWPEYKQHW	random	seed1	4
HMVAYCCSSRCLTWPEYFWQW	random	seed1	4
HDVERCSSMRCLTWPEYKQHW	random	seed1	4
HTVAACSFSRCLTWPEYFQEW	random	seed1	4
HDVPFCSSSRCFTWPPYFQHW	random	seed1	4
HDVDFCSSSRCSTVPEYFQHW	random	seed1	4
HDVAACSSSFCLTWPCYFSHW	random	seed1	4
HDVAYHSFSRCLTWHEYFQTW	random	seed1	4
HDVAYCSSSRCLEYPEYASHW	random	seed1	4
HDVALCSSARGLTKPEYFQHW	random	seed1	4
HDVAYWSSSRCLTWPQGTQHW	random	seed1	4
HDVACCSSSRKITWIEYFQHW	random	seed1	4
HDVAYCYSHRCKTWPEMFQHW	random	seed1	4
HDQAYCSSLRRLEWPEYFQHW	random	seed1	4
HCGAYCSTSRCLTWPENFQHW	random	seed1	4
HDRAYCSYSRCLTWVEYFYHW	random	seed1	4
HDVASCSSPRRLTMPEYFQHW	random	seed1	4
HDVAIRSSIRCTTWPEYFQHW	random	seed1	4
HDGWYCSSSMFLTWPEYFQHW	random	seed1	4
HDVAYCSSYRSLAWPEYFWHW	random	seed1	4
HDVTNCSSSRCLTWPTYFWHW	random	seed1	4
HDIAYCSSIRCYTWPEYAQHW	random	seed1	4
HDVAYCSSSRCVTWPEYTTTW	random	seed1	4
HDFSYCSSSRCSTWPEYFQDW	random	seed1	4
HDDAYCGSSRCLTYPEYSQHW	random	seed1	4
HDVAYCSSSRCLTYDEYKPHW	random	seed1	4
HDVAYCSSIRRLTWPETMQHW	random	seed1	4
HDIAYTSSSRCLSWPEYFQAW	random	seed1	4
HDVAYCSGSRCATWPGYHQHW	random	seed1	4
HDVAYVSSSACLTWPEYQIHW	random	seed1	4
HYVAYQSSSRCLFWPEYFMHW	random	seed1	4
HNVAKNSSSRHLTWPEYFQHW	random	seed1	4
HDVAYCSSWRCLTWREEGQHW	random	seed1	4
HDAYYCSSSICLTWREYFQHW	random	seed1	4
HDVKYCSSNRCLTWPVIFQHW	random	seed1	4
HDVAYCSSSRCLQWFQTFQHW	random	seed1	4
HDEAYCSMSACLTWPEYRQHW	random	seed1	4
HDFAYCSSSRCVFWPKYFQHW	random	seed1	4
HDVAQISSSRCLTAIEYFQHW	random	seed1	4
HEVAYCSSSRCDMWPEYKQHW	random	seed1	4
HDVAYCWSAPCLTPPEYFQHW	random	seed1	4
HDVAYCSCSRCLTWPWLFQCW	random	seed1	4
HDDAYCSSSRYWGWPEYFQHW	random	seed1	4
HDVAYCASSRCQTWPCYFLHW	random	seed1	4
HRVKYCSSSACLTWPEYFQDW	random	seed1	4
HDVIYSSSSRCLTWCEYFFHW	random	seed1	4
HNVAHCSSSRCLTWPEEFDHW	random	seed1	4
HDVAYCSSVRVLTWPEKFRHW	random	seed1	4
HDVANCSSKRCLTNPEYIQHW	random	seed1	4
HKVACCSSSRMLTWPEYIQHW	random	seed1	4
HDVAYCSSVTCLRWPEYFQTW	random	seed1	4
HDVFYCFSSRCLTTPKYFQHW	random	seed1	4
HDVAYCFSSRSMTWPEYFQKW	random	seed1	4
HGVAYCSSSAELTWPEYDQHW	random	seed1	4
HDVAYCSTSACLTWPQYFQCW	random	seed1	4
HDVAYCMSIRCWIWPEYFQHW	random	seed1	4
HQVAYCSSSRDLTWPEGFVHW	random	seed1	4
HDVAYCSSSFCKTTPYYFQHW	random	seed1	4
HDDGYDPSSRCLTWPEYFQHW	random	seed1	4
HDVADMSSSRCHTWPEMFQHW	random	seed1	4
HDVAGCCKSKCLTWPEYFQHW	random	seed1	4
HDVAICSSMRCLTWPEQFKHW	random	seed1	4
HNFAYCSSCRCLTWPEYFQFW	random	seed1	4
HDLAYCSASRCLPWWEYFQHW	random	seed1	4
HDVCWCSSSRCLIWPEYFQAW	random	seed1	4
HDVKYCSSSTCLFWPEYFDHW	random	seed1	4
HDVAYKSSSRCLIWPHLFQHW	random	seed1	4
HDRAFCSMSRCPTWPEYFQHW	random	seed1	4
HDVAYVSSSRCATRREYFQHW	random	seed1	4
HDVAYCSSRDHITWPEYFQHW	random	seed1	4
HDVAYCSSDCCLPWPMYFQHW	random	seed1	4
HDVYSCSSGRCLTWPEYFQMW	random	seed1	4
HDHAYLSSSRELDWPEYFQHW	random	seed1	4
HIVAYCKFSRYLTWPEYFQHW	random	seed1	4
HGVAYCYSRRCLTWPEYFQMW	random	seed1	4
HDVHYCSSSRCLTRPEEFQYW	random	seed1	4
HDVAYCSESRCLIWPESTQHW	random	seed1	4
HDVACVSSSRCGTWPEYFQIW	random	seed1	4
HDRAYYSSSRCLTWPEYLQGW	random	seed1	4
HDFAYCSSSRDTTFPEYFQHW	random	seed1	4
HDVAGCSSPRCSTMPEYFQHW	random	seed1	4
HDGRYCSSSFCLTWPEYYQHW	random	seed1	4
HDRAYCPSSRKLTQPEYFQHW	random	seed1	4
HDVTYCSHSRCLTWPEYEKHW	random	seed1	4
HDVSYCSSERCLTVPEYFQMW	random	seed1	4
HDVAYCSSSRCLLWPEVKTHW	random	seed1	4
HQVAYSSSSRCLTWPEYAQAW	random	seed1	4
HDVFYCSSSTCLTWAEYFQTW	random	seed1	4
HVVFYCSSSCQLTWPEYFQHW	random	seed1	4
HDVAACSSSTCLTMPEYKQHW	random	seed1	4
HDFAPCTSSRCLTWPEYLQHW	random	seed1	4
HDVAYFSSSRGLKWPPYFQHW	random	seed1	4
HLVAYCSGSSCLTWPEMFQHW	random	seed1	4
HFVAQCSSSRCLTVPEYFYHW	random	seed1	4
HDVAYCSSSTPGTWPEYFQWW	random	seed1	4
HDVAYCSSSRCLNWTEYKQRW	random	seed1	4
HYFAYCSSSRCLTWPEYFRNW	random	seed1	4
HMVAYQVSSRCTTWPEYFQHW	random	seed1	4
HDVEYCSSSRCLTHPEVFQKW	random	seed1	4
HDYAYCRSSRCLTWPEYIKHW	random	seed1	4
HDVANGSSSRQLTWPELFQHW	random	seed1	4
HDVAKASSTRCLTWPFYFQHW	random	seed1	4
HDVAYCSSSWQLDWPEYWQHW	random	seed1	4
HDVADCSGSRCLTNPEYFQGW	random	seed1	4
HDVLTCSTSRCLTWPTYFQHW	random	seed1	4
HIVAFCSSMRCLTWPEYFQYW	random	seed1	4
HAVAYCDSSRCLTWGEYFVHW	random	seed1	4
HDVAYCSGGICLTWPRYFQHW	random	seed1	4
HDVEYCSSSRCLRWPRYFQPW	random	seed1	4
HDTADCSVSRCLTWPEVFQHW	random	seed1	4
HRVLYCSSERMLTWPEYFQHW	random	seed1	4
HGVAYCSSSVCLTGPEYTQHW	random	seed1	4
HDSAYLSSSREVTWPEYFQHW	random	seed1	4
HDVAYCMSSRCLQWPFYFQDW	random	seed1	4
HDVAYCSGRVCLTWPEYMQHW	random	seed1	4
HDVAYYSSSRCLTWKGYQQHW	random	seed1	4
HDVASCSSKRQLTWPEYFEHW	random	seed1	4
HDTAYCSSKRWYTWPEYFQHW	random	seed1	4
HDVAYSISSRCKTWPEYFQQW	random	seed1	4
HDVAYCESSECPTWPEYFQIW	random	seed1	4
HDVFYCSSNRCLTWQAYFQHW	random	seed1	4
HDVAYCSSSRCNTVPEAFQMW	random	seed1	4
HYVAYCSSDRCLTWEEYFQWW	random	seed1	4
HDVAYCSSSYCLTWEEYPSHW	random	seed1	4
HDVAYCSNSRWLTSGEYFQHW	random	seed1	4
HDVPYCSSSRCLDWPGYFQMW	random	seed1	4
HDVCYGSSSRCLTWPNYHQHW	random	seed1	4
HDVAYCSTSRCLTMPEYEKHW	random	seed1	4
HDIAYCSSIRCLTWPQWFQHW	random	seed1	4
HDVIYCSESRCCTWPEYFAHW	random	seed1	4
HDVAYKMSSRCLTWPEVFHHW	random	seed1	4
HDVAYTYSFRCLTWPEYCQHW	random	seed1	4
HDVAYCSLSGPLTWPEYAQHW	random	seed1	4
HDVAYWSSSMCRTWPEYFQNW	random	seed1	4
HDVAYHSSSIMLTWPEYFQDW	random	seed1	4
HDVAYLESSRCLTWPTIFQHW	random	seed1	4
HDVFYPTDSRCLTWPEYFQHW	random	seed1	4
HDVAQCSSYRCTTWKEYFQHW	random	seed1	4
HDVMYCSSDRCLTWPEYDCHW	random	seed1	4
HDVAYCSSSRCMTCPEMAQHW	random	seed1	4
HGEAKCSSSRCLTWPEYKQHW	random	seed1	4
HDVAYCHSSRCLTIPKYFQYW	random	seed1	4
HDVAYCSSDHCLTWPEVFTHW	random	seed1	4
HDVANVDSSRCLTWPEYFQMW	random	seed1	4
HDVAYCSSSRIRTWPRYFQCW	random	seed1	4
HDVKYKSSGRCLTWPEYFQTW	random	seed1	4
HDLAYCSRSRCLRWPEYFWHW	random	seed1	4
HDVAYCSSDRYLTWREYFQCW	random	seed1	4
HDVRYCSVSRCLGWPEYAQHW	random	seed1	4
HDVWYCSSSRCLTFDCYFQHW	random	seed1	4
HDVAYCRSPRLLWWPEYFQHW	random	seed1	4
HDVAYCSSSLCLTWPDEFRHW	random	seed1	4
HDVAYVSSSRMQTWGEYFQHW	random	seed1	4
HEAAYCSSSPCLTWPEYRQHW	random	seed1	4
HDVAYCSFKRCLTWPECFGHW	random	seed1	4
HDVAYWSFSVCRTWPEYFQHW	random	seed1	4
HDVAYCSSSRCLVWPNQFEHW	random	seed1	4
HDVAYTPSSFCITWPEYFQHW	random	seed1	4
HDVAYCSSSRGYQWPEYFMHW	random	seed1	4
HDHAICSSSRHLTFPEYFQHW	random	seed1	4
HDYAYCSSSRCLFWPEYILHW	random	seed1	4
HDVAYASSAGMLTWPEYFQHW	random	seed1	4
HDVIKCSKSRHLTWPEYFQHW	random	seed1	4
HDVADCSSSRILTRPEYFSHW	random	seed1	4
HWVGYCSSSRCLMWPNYFQHW	random	seed1	4
HDVALESSSRMLTWPEYQQHW	random	seed1	4
HIVAYCSSSRDGTTPEYFQHW	random	seed1	4
HDVAYCSSSTCVHWPTYFQHW	random	seed1	4
HDTAYCSSSNCLTWHEYGQHW	random	seed1	4
HKVMYCSSSRCLTYPTYFQHW	random	seed1	4
HDVADCSLSRVLTWPEYFAHW	random	seed1	4
HDVAECSSSRCLWWREYAQHW	random	seed1	4
HDVACCSMSRCLTWPEYFMKW	random	seed1	4
HMEAYASSSRCLTWPEYLQHW	random	seed1	4
HDVAYCSSERCLNGPEYMQHW	random	seed1	4
HDVAWCSSSICLTYPCYFQHW	random	seed1	4
HDVLYCSASRYLTWPEYFFHW	random	seed1	4
HDVAYCKSSRCCTWISYFQHW	random	seed1	4
HNVAYCSSSARLTWPEYCQHW	random	seed1	4
HDVTYNDSSVCLTWPEYFQHW	random	seed1	4
HDVARPSSHGCLTWPEYFQHW	random	seed1	4
HDPAARSSSRCLTWEEYFQHW	random	seed1	4
HDVKYILSSKCLTWPEYFQHW	random	seed1	4
HMVAYCSSSGCLFWNEYFQHW	random	seed1	4
HFVTYCSSSRHLTWPEDFQHW	random	seed1	4
HDVSGCPMSRCLTWPEYFQHW	random	seed1	4
HDVAYVSSSRMLCWPEYFIHW	random	seed1	4
HIVSYCSSSRCLTWPLYFWHW	random	seed1	4
HDSWYCSSRRCLTPPEYFQHW	random	seed1	4
HDVAYCSSSRCYLWPEYRQMW	random	seed1	4
HDVGYCWSSRRRTWPEYFQHW	random	seed1	4
HDVMVCSSSACLTWPEMFQHW	random	seed1	4
HHVDYCSSSRCLWWPEYFLHW	random	seed1	4
HDVAYCSSRRCLTWPWYKQVW	random	seed1	4
HDVAYHSISRCLTWPSYSQHW	random	seed1	4
HMVAYCSSSRILTWPNYFQMW	random	seed1	4
HDVAYLSSSMCLTWPEKFCHW	random	seed1	4
HDVAQCSSSRCLTWTFYAQHW	random	seed1	4
HDVWYCSVSRCLGRPEYFQHW	random	seed1	4
HSTAYCSSWRCSTWPEYFQHW	random	seed1	4
HDVHYCSSSECLRWPEMFQHW	random	seed1	4
HDVAYRSSSYCLTWQEYDQHW	random	seed1	4
HDVWYLSSSICLTWPEYFMHW	random	seed1	4
HDVAYCSDSTHLQWPEYFQHW	random	seed1	4
HDVAYTSSSRPLTWPECFSHW	random	seed1	4
HDVSYCSSSRCLTQPPAFQHW	random	seed1	4
HDVVYCSSSRCLTWPEYDSQW	random	seed1	4
HDVAYCSPARCFTWPEGFQHW	random	seed1	4
HDVAYCSSSRCLTRPENAQDW	random	seed1	4
HSVAYTSSRRCRTWPEYFQHW	random	seed1	4
HIVKYCSSSRCLTWPLYFQPW	random	seed1	4
HDVDHCSSSACLTSPEYFQHW	random	seed1	4
HDVADVSSSYCLTWPEAFQHW	random	seed1	4
HDCAYCSSSTCLTWPKYFQIW	random	seed1	4
HDVTPCSISRCLTWPEPFQHW	random	seed1	4
HDVANCSSSRCLTWMEYMQQW	random	seed1	4
HDVAYCISSRCVTEPEYQQHW	random	seed1	4
HDVAYCSSSRHLTEPVVFQHW	random	seed1	4
HDVQWCSSRRCLTWPEYWQHW	random	seed1	4
HDVAICSSSRCLTWPPLFQPW	random	seed1	4
HDVAPCSYSRLLTWPEAFQHW	random	seed1	4
HEVYYCSASRMLTWPEYFQHW	random	seed1	4
HDWAYCSSSRCLTNPEYFVTW	random	seed1	4
HLVAYDSSSRCLTWPERFQYW	random	seed1	4
HDVAYCSYSRCLGWPEAIQHW	random	seed1	4
HDVAECSSSRCMTWPVYFQKW	random	seed1	4
HDISKCSSSRCLTWPEKFQHW	random	seed1	4
HDVDYCRSSRCLTWSEYGQHW	random	seed1	4
HDAAYGSSSRCLTWPGDFQHW	random	seed1	4
HEVQYQSSSRCLTWPYYFQHW	random	seed1	4
HDVAYQSSSRCLTWPWPFQWW	random	seed1	4
HDVAYRSSSREATWPEDFQHW	random	seed1	4
HWVAYCSSSRCHEWPEYFGHW	random	seed1	4
HDIAYCSSSRCLTEPEQFQKW	random	seed1	4
HDVAYDSSSIELTWPEYTQHW	random	seed1	4
HDVAYCSSLRVLTSPEYFQSW	random	seed1	4
HDVAYRSSIRCLTWLEYFQPW	random	seed1	4
HDVSYCSRSRCLTPPEYFQTW	random	seed1	4
HDVAYLSMSRMLTTPEYFQHW	random	seed1	4
HDVAGCNKSRCLTWCEYFQHW	random	seed1	4
HDVIYCSSHRQLTWCEYFQHW	random	seed1	4
HDVAYCNSPRCLTWPYYKQHW	random	seed1	4
HDVAYCSSSDCFTIPEYFQKW	random	seed1	4
HDVAYCQSSRVITWPEFFQHW	random	seed1	4
HDRAYFSNSRCLSWPEYFQHW	random	seed1	4
HTKAYCNSSRGLTWPEYFQHW	random	seed1	4
HNVMYCSSSRCLEWPWYFQHW	random	seed1	4
HDVAFCSVSRVLTWPEYEQHW	random	seed1	4
HDVAYCSSKRCLTWPEQFCEW	random	seed1	4
HDVASCSSSDDLMWPEYFQHW	random	seed1	4
HDVAYCSSARYLTWPEIFPHW	random	seed1	4
HARAYCSSSRPLTWPKYFQHW	random	seed1	4
HEKGYCSSSRCLTWPEYIQHW	random	seed1	4
HDVAVCSSSRTLTWLEYPQHW	random	seed1	4
HDCAYCSCYRCLTWPDYFQHW	random	seed1	4
HVVAYHSSSRCLMWPEYFQVW	random	seed1	4
HDGAYCSQSRWLTWPEYFQIW	random	seed1	4
HDVMYCLSSMCLTWPECFQHW	random	seed1	4
HDVAYCSGNRCLTWPLYFPHW	random	seed1	4
HDMAYCSQDRCNTWPEYFQHW	random	seed1	4
HDVAYCWSSRCRTWPEYWQWW	random	seed1	4
HVYAYFSSSRCLTWPEYFQWW	random	seed1	4
HDSAYCSSSRCGWWPEYGQHW	random	seed1	4
HDVCACSSSRPLTWWEYFQHW	random	seed1	4
HDVAYCSSSRCLLWEESFKHW	random	seed1	4
HMNCYCSSSRCLTWPEYFNHW	random	seed1	4
HDVAHLSSSRCLTWAEKFQHW	random	seed1	4
HLVAYNSSSRCLDWPEYFTHW	random	seed1	4
HYVAYCSESDCLTWEEYFQHW	random	seed1	4
HDVAYCSSSGCLTWIGYFFHW	random	seed1	4
HDVAYCPSSRMLTRPNYFQHW	random	seed1	4
HDVAFCSSSRCLWWPEIFQEW	random	seed1	4
HDCANCSSSRCLTWPNYFQMW	random	seed1	4
HDVAMCMSSWCLTVPEYFQHW	random	seed1	4
HDRAYTYSSRCLTWPEYFMHW	random	seed1	4
HDVAYCHSPRCLPWPEYFQSW	random	seed1	4
HDVEYCSSGRCLTWPLYFRHW	random	seed1	4
HWVANCESSRCLTWSEYFQHW	random	seed1	4
HDVACLSSSRCWDWPEYFQHW	random	seed1	4
HDVAYCSSCRCLEWPYLFQHW	random	seed1	4
HDVAYASSYRCPEWPEYFQHW	random	seed1	4
HDVAYCSSSRMLTWPYIFAHW	random	seed1	4
HGHACCSSERCLTWPEYFQHW	random	seed1	4
HDVSYCSNSRCLPWPEYPQHW	random	seed1	4
HDVAGCISSNCLTWEEYFQHW	random	seed1	4
HDVAYCSESRCLIWPEYEQGW	random	seed1	4
HDAAYCHSNRCLTWPEYFQLW	random	seed1	4
HDVAYCSSSRFLTWQEYFVPW	random	seed1	4
HDWAYRSSSRCLTWPAQFQHW	random	seed1	4
HDSAYCWSSRCLTWPCYFQYW	random	seed1	4
HGVHYCSKSCCLTWPEYFQHW	random	seed1	4
HDDTYCSSSRCYTWPEYFEHW	random	seed1	4
HDVAYCSSGRKLTWEEYFGHW	random	seed1	4
HDVAGSSSSRCLTLPEYFQEW	random	seed1	4
HDWAYCSSQDCLTRPEYFQHW	random	seed1	4
HDVAYQSSFRKLTWGEYFQHW	random	seed1	4
HDVAYCYSSYCLTWPHYFRHW	random	seed1	4
HDVAYCSSSRCLTWGENIAHW	random	seed1	4
HDVAYCSSSRAGMWPEYFIHW	random	seed1	4
HYVAYCSSSRCLTWLEYGCHW	random	seed1	4
HDVNCCSSSRCFTWPEYFVHW	random	seed1	4
HDFAYCSSSRCLTWEEKFDHW	random	seed1	4
HDVAYCSSSWCGTWPEYAPHW	random	seed1	4
HDVAYCFSSRCLIWPAGFQHW	random	seed1	4
HDVAYCSSKRELTWPWYFGHW	random	seed1	4
HDVDYRSSSRCKTWPEYSQHW	random	seed1	4
HDVAYCSSSYCLTHEIYFQHW	random	seed1	4
HDVAYYSSSRELPWPEYFQTW	random	seed1	4
HDVAYCSSERQLTGPEYCQHW	random	seed1	4
HDSAYCGSSDCLTWPEYAQHW	random	seed1	4
HLVAYCSSLRCLTNPAYFQHW	random	seed1	4
HMVAYCYSSRCLWWPDYFQHW	random	seed1	4
HDWAYCSKSYCLTWPEYFTHW	random	seed1	4
HGYAYVSSSRCLGWPEYFQHW	random	seed1	4
HDRAYCSVSRQLTYPEYFQHW	random	seed1	4
HDVAYCSSSRYLWWPEYKLHW	random	seed1	4
HDVCYCSSSRCLWWPCSFQHW	random	seed1	4
HDVQYCSSSRILTWPEYFSFW	random	seed1	4
HDVAYDSSSNCLTWPEYKQKW	random	seed1	4
HDVAYCSSLRGLSYPEYFQHW	random	seed1	4
HYVAECSSCRCLTWPEYFQNW	random	seed1	4
HDFAQCSSSRCLYEPEYFQHW	random	seed1	4
HDVEYCFSSRCIGWPEYFQHW	random	seed1	4
HDVKYCCSSRGLTFPEYFQHW	random	seed1	4
HDVHYCKSSRCLTWPEHFKHW	random	seed1	4
HTVAYCSSSQCLTWPEWFTHW	random	seed1	4
HDVAYLSSSACLTHPEYFQKW	random	seed1	4
HDVAYCSSSRHLGWMEYFQPW	random	seed1	4
HDVNYCSSSCCLFWPEYFEHW	random	seed1	4
HDVATCSSYRCLAWPEYFQLW	random	seed1	4
HDVAYLSFYRILTWPEYFQHW	random	seed1	4
HMVAYVSSSRCLTQPEYCQHW	random	seed1	4
HDVADCSSDRCLHWLEYFQHW	random	seed1	4
HDVYICSSSRRLTWPEYGQHW	random	seed1	4
HDDAYCSSSRCLLWPCYDQHW	random	seed1	4
HDVAYCSSSRKLTSPEYYQNW	random	seed1	4
HDVDSCSSSPCLTWPEYFFHW	random	seed1	4
HDSAYCSSSRCLTRGEYFQEW	random	seed1	4
HDRAYCSSSMCLTWYEEFQHW	random	seed1	4
HDVAYCSSSKCQTWPEYNLHW	random	seed1	4
HDMAYFVSSRCLTWPEWFQHW	random	seed1	4
HDAAYCSSWRCNTWPEYFQAW	random	seed1	4
HDVNLCSSSTALTWPEYFQHW	random	seed1	4
HDVAYCSSARQLTAPEYFHHW	random	seed1	4
HDVAYCMSSRMETWPEFFQHW	random	seed1	4
HAVAYCSSSRCLTWHCPFQHW	random	seed1	4
HDVAYCSSSGWLQWREYFQHW	random	seed1	4
HDVAYCVESRCLTWPVYFQGW	random	seed1	4
HDVAYCSSSPCYTYPEKFQHW	random	seed1	4
HDVRYCSDSRCVTWPEYFLHW	random	seed1	4
HDVAYVSSSRCVTWPDRFQHW	random	seed1	4
HDVAYCFSKYCLTWPEAFQHW	random	seed1	4
HDVAYHSSSHCLTWPCYFYHW	random	seed1	4
HDVAYCSSSRCFTSIEYRQHW	random	seed1	4
HDVAYCSSSRCLTDAEHFQSW	random	seed1	4
HDTAKCSSSRCLIWSEYFQHW	random	seed1	4
HDVAYASDSRCHTWPEVFQHW	random	seed1	4
HDVAYDSSSRCWTWPENFQEW	random	seed1	4
HDVAYCSSWRLETWPEYNQHW	random	seed1	4
HIVAYCSSSRCGTWPTWFQHW	random	seed1	4
HDVKYCYSSRCLTCPEYFCHW	random	seed1	4
HDVAYWSSDRCLTWREYLQHW	random	seed1	4
HPVAYESSSYCLVWPEYFQHW	random	seed1	4
HDVAYCSFSRCLTCPVYFQKW	random	seed1	4
HDTNYCSSSRTLTWPEYFIHW	random	seed1	4
HDVAYCDSSRCLTCFEYFPHW	random	seed1	4
HDEWYCSAGRCLTWPEYFQHW	random	seed1	4
HDVAWCSSSRRATWEEYFQHW	random	seed1	4
HDVAYCSHSRCLWWPESQQHW	random	seed1	4
HDVHYCSSSYCLPEPEYFQHW	random	seed1	4
HDVAYCSSSRCCQWPEYWSHW	random	seed1	4
HDDAYCSSWRMETWPEYFQHW	random	seed1	4
HDVAGMSSSRSLTWPEYFSHW	random	seed1	4
HDQAKCSSSRCLTNSEYFQHW	random	seed1	4
HDVALCSSSRCLTGPEYLQCW	random	seed1	4
HDVAYCSSSRCLSWWEYFAAW	random	seed1	4
HDVAYCSSSRCLSWGYYFQAW	random	seed1	4
HDVAYCSSSRCPQWPECFQVW	random	seed1	4
HDVARCASWRCLTWPEYNQHW	random	seed1	4
HDIAYCSGSECLTWPEHFQHW	random	seed1	4
HDVAYVSNSRCLAWLEYFQHW	random	seed1	4
HDPAHCISSPCLTWPEYFQHW	random	seed1	4
HSVAYCTASRCLPWPEYFQHW	random	seed1	4
HDVAPCSSSRCLTWQFGFQHW	random	seed1	4
HDVAMCSSPRCLNWPEQFQHW	random	seed1	4
HDVEYRVSSHCLTWPEYFQHW	random	seed1	4
HDVAYWDSSRCKDWPEYFQHW	random	seed1	4
HDVAPRSSSRCDTSPEYFQHW	random	seed1	4
HDHAYMISSRCLTVPEYFQHW	random	seed1	4
HDVAYCWASRCLHPPEYFQHW	random	seed1	4
HDWAYMSSSRCLTWPTYFQLW	random	seed1	4
HDVAYCSSSHCLTWMECFQRW	random	seed1	4
HDVAYCSSSRCTTWPCYGQDW	random	seed1	4
HDDAYCESSRCLHWPEYFQRW	random	seed1	4
HDVACCSSSRCLEWPEFFLHW	random	seed1	4
HDVAYCSSSRIITYPEYRQHW	random	seed1	4
HMVGYCSSSRCLTNSEYFQHW	random	seed1	4
HDVAYCSSSACPTWPEYLLHW	random	seed1	4
HDYAYCSSEIFLTWPEYFQHW	random	seed1	4
HDVAYESSSNWLTWPEKFQHW	random	seed1	4
HRVAYCISSRYYTWPEYFQHW	random	seed1	4
HDVAYESSSRCFRWPEFFQHW	random	seed1	4
HDVAYCSSSNCLLHPEYQQHW	random	seed1	4
HDVAYCASTDCLTQPEYFQHW	random	seed1	4
HDVAYFVSSRCKTWPSYFQHW	random	seed1	4
HDVMYCSVSLCLTWGEYFQHW	random	seed1	4
HDVPYCWSSRCLTWMEYFGHW	random	seed1	4
HDVADCSSSRRLTWCEYYQHW	random	seed1	4
HDVEYCSSSRILTWPEYFTDW	random	seed1	4
HDVAYCSSSRCALEPEYEQHW	random	seed1	4
HDKAYCESWRCLTQPEYFQHW	random	seed1	4
HDVAYCSSSMLLTPPEYEQHW	random	seed1	4
HDVAMCSSSRCLCWPSYFNHW	random	seed1	4
HDVAPCPSSNCLTWPEYFQFW	random	seed1	4
HDVAICSSSTALTWPEYFPHW	random	seed1	4
HDVAYCEHSRYLWWPEYFQHW	random	seed1	4
HDVAYGENSRYLTWPEYFQHW	random	seed1	4
HEVAYNSSSRCLSWPEYFSHW	random	seed1	4
HDVQYCSSSRCLWWHYYFQHW	random	seed1	4
HDVLGCSSSNCLTWPEEFQHW	random	seed1	4
HLVMYASDSRCLTWPEYFQHW	random	seed1	4
HLVAYCSSQRCLTWPEPFQRW	random	seed1	4
HDVAYLAPSRCLTWPRYFQHW	random	seed1	4
HDYANCSSSRCLTYPGYFQHW	random	seed1	4
HDVDYCSKSRCLRWPEYFNHW	random	seed1	4
HTVVPCSSSRCLTWPENFQHW	random	seed1	4
HDVAYCSSMRCLTKPELPQHW	random	seed1	4
HEVAYCSSSRPLTWVEYFQTW	random	seed1	4
HDVAYCHSRRILTWPEYFQVW	random	seed1	4
HDVAYSSSSRYLYHPEYFQHW	random	seed1	4
HDHAYCSSLRCLTWEDYFQHW	random	seed1	4
HAVAYCVSSRCLLWPFYFQHW	random	seed1	4
HDVAYQLSSRCLTWITYFQHW	random	seed1	4
HVVAYCSSVRKLTMPEYFQHW	random	seed1	4
HDVAYTSSSRCLPWPENMQHW	random	seed1	4
HDVAFCSSSDCLTTPEYFKHW	random	seed1	4
HDSAYCSSKRCGTWPEYSQHW	random	seed1	4
HDVTYCSSSRDLGWPERFQHW	random	seed1	4
HDFAYCSSRRCLCIPEYFQHW	random	seed1	4
HDVDYNSGSRCLTWPEYFQLW	random	seed1	4
HDVRYCSSSRCYEWPEDFQHW	random	seed1	4
HDAAYCSSQRCLKWNEYFQHW	random	seed1	4
HDEAYCSSSRFLTWPEHLQHW	random	seed1	4
HDVEYCSSSRCPMWPEYFTHW	random	seed1	4
HDVAYCSSNECETWPEVFQHW	random	seed1	4
HDVAYCSSPNCQTWPEYFKHW	random	seed1	4
HDAAYCSSSRCLSWMTYFQHW	random	seed1	4
HDVQYCSSSRQLTFGEYFQHW	random	seed1	4
HWKAHCSSSRCLTWPEYCQHW	random	seed1	4
HDVAFCSSSRKNTWPEYFQLW	random	seed1	4
HIVAYCSSSDCLTRAEYFQHW	random	seed1	4
HDVAYCESYRCLTPPEYFFHW	random	seed1	4
HDVSYCSSRRCGMWPEYFQHW	random	seed1	4
HDVPYCNSSRCLHWPEWFQHW	random	seed1	4
HDVAYCSSSRFDTWQEYFQIW	random	seed1	4
HDVAYCSCSRELTWPEQFYHW	random	seed1	4
HDVAYCTSSRCKTEPEYFTHW	random	seed1	4
HDVAYSSPSECLTWPEYFQWW	random	seed1	4
HMVHYCSSSRCLTHTEYFQHW	random	seed1	4
HDLTYCSSSRCWEWPEYFQHW	random	seed1	4
HDVAYCSSSRCLTWIEYIYIW	random	seed1	4
HDVAYCCSSNCLTWPIYFTHW	random	seed1	4
HNVYYCSSSRYLTWPEYDQHW	random	seed1	4
HCVAYCSSRRCLTWPNHFQHW	random	seed1	4
HDVAYWSIQRCLNWPEYFQHW	random	seed1	4
HDAAYCSCSWGLTWPEYFQHW	random	seed1	4
HDVAGCSSSYCQTWPEYFQMW	random	seed1	4
HDVAYCSSSDCKRWPEYFWHW	random	seed1	4
HTVAYCSSSACLTKPEIFQHW	random	seed1	4
HDVAYCSSSRGEMWPEYTQHW	random	seed1	4
HDAAYCSSSRCLTWPTKFHHW	random	seed1	4
HDEAYESSSRGLTWPTYFQHW	random	seed1	4
HVVAYCSSSRCYFWPEYFNHW	random	seed1	4
HIVAYCSSSRHLTIPEYFQLW	random	seed1	4
HDWAYMVSSRCLTWPEYNQHW	random	seed1	4
HDVAYYYSSRCLTWPAYKQHW	random	seed1	4
HDVAYHSDSRCLPWPEYFCHW	random	seed1	4
HDVCYCSSIRCTTWPEYFQKW	random	seed1	4
HDVAYCSPSRCATWPMFFQHW	random	seed1	4
HGCAYCSSSECLTWPEYFHHW	random	seed1	4
HNVAYCSSTLCLTWEEYFQHW	random	seed1	4
HDVAYDSSSRCFTWPEYQIHW	random	seed1	4
HDVAYCMSSRGLTLPIYFQHW	random	seed1	4
HDVAYCSSSRCLPRPAYHQHW	random	seed1	4
HDLAYCYSSVCLTWPEPFQHW	random	seed1	4
HDGAYCSSSRCLTWPMTLQHW	random	seed1	4
HDGAYCNSSRCLQWKEYFQHW	random	seed1	4
HDVAYQTSSRCLTWPEPFQKW	random	seed1	4
HDVAYELSSRSLTWPEYFHHW	random	seed1	4
HDVMYCSSPRCDTQPEYFQHW	random	seed1	4
HDMDSCSSQRCLTWPEYFQHW	random	seed1	4
HDVAYCSSHRWLTCLEYFQHW	random	seed1	4
HDQQYCSSSRCLCWPEYFQKW	random	seed1	4
HDVGYPSSSMCLTWPEIFQHW	random	seed1	4
HDEAYCMSVRCLTWPEYNQHW	random	seed1	4
HDVAYCSQARCLTWPEYAQEW	random	seed1	4
HDVAYCSSSVCLTIPETFQYW	random	seed1	4
HDHAYCSSSRCLTNPEYFMWW	random	seed1	4
HDVAYCFDSRCLTPPEFFQHW	random	seed1	4
HDVAWCSSSRCLTWFGYFDHW	random	seed1	4
HDGMYCQSSRGLTWPEYFQHW	random	seed1	4
HDVAYCSSDRCLTWAAYDQHW	random	seed1	4
HDVARNPSSRCLWWPEYFQHW	random	seed1	4
HDTTRESSSRCLTWPEYFQHW	random	seed1	4
HDVAYRSSSRCLDWPEYFKEW	random	seed1	4
HDVMYWSSSYCLTWPVYFQHW	random	seed1	4
HDVAGCSSSRLLTWPEYFNVW	random	seed1	4
HDVWYCPSSRCTTWPEEFQHW	random	seed1	4
HDVAYCSSSRNSTWLEYFQLW	random	seed1	4
HLVAKYSSSRCLTWVEYFQHW	random	seed1	4
HVVAYCSSSRCLYWVEYFQYW	random	seed1	4
HDVAYCSHSRCLTWKTYMQHW	random	seed1	4
HSVAVCSSSRCLTWWEYFPHW	random	seed1	4
HDADYCSSQRCETWPEYFQHW	random	seed1	4
HDVAWCSSSRCKTWPEMFQDW	random	seed1	4
HDVSYCSSSRCLTWPWLEQHW	random	seed1	4
HDVAVCSSSQCLTWQWYFQHW	random	seed1	4
HDVAYCMDSRCLTKPEPFQHW	random	seed1	4
HDVAYISSSICLTWFTYFQHW	random	seed1	4
HDMAYCSSCRRSTWPEYFQHW	random	seed1	4
HCVAYWSSSRCRTWPEYQQHW	random	seed1	4
HDVAECSSSMCKTQPEYFQHW	random	seed1	4
HDVARCNSSRCNTWPEWFQHW	random	seed1	4
HDVAYQSSSCCLTWDKYFQHW	random	seed1	4
HDVAYVKSSRCLTWQEYFTHW	random	seed1	4
HDVRYWSSSRELYWPEYFQHW	random	seed1	4
HDPAYCSSSFCLQAPEYFQHW	random	seed1	4
HDSAYCSSICCLTNPEYFQHW	random	seed1	4
HDYAVCSSSRCLNWPGYFQHW	random	seed1	4
HDVAYTSASVCLTWPQYFQHW	random	seed1	4
HGMAICSSCRCLTWPEYFQHW	random	seed1	4
HDRAYCSSSRCNTWPSYFQQW	random	seed1	4
HDVARCSSSRCEGWPELFQHW	random	seed1	4
HDVAYCSSSPCLTWTLGFQHW	random	seed1	4
HDRYWCSSSRCLMWPEYFQHW	random	seed1	4
HDHAYCSSSRCLTWPEYICRW	random	seed1	4
HDSAYESSWFCLTWPEYFQHW	random	seed1	4
HYCAYCSSSRCLDWPEPFQHW	random	seed1	4
HKVADCSSARCLTWPEAFQHW	random	seed1	4
HDVAYCSSFRCLTSGEYDQHW	random	seed1	4
HIVAYGSNSRCLTWPEYPQHW	random	seed1	4
HDAACCSMSRCLTWPEVFQHW	random	seed1	4
HDRAYCSSSRSLCWPEGFQHW	random	seed1	4
HDVARCSDSVCFTWPEYFQHW	random	seed1	4
HDVAYCSESRCLTWPMYFDMW	random	seed1	4
HVTNYCSVSRCLTWPEYFQHW	random	seed1	4
HDVAYCKSSRCVYWVEYFQHW	random	seed1	4
HDVAYCSQSKCLTWPEHRQHW	random	seed1	4
HAVKYCSSSPCLAWPEYFQHW	random	seed1	4
HDVAYCSWSPCLTIPPYFQHW	random	seed1	4
HDVARESSSRCLTWPEKFNHW	random	seed1	4
HDVAYCNSFRCLIWPEYIQHW	random	seed1	4
HDVHYCSSSRCFTWSEYFQEW	random	seed1	4
HDVAYCSSDRCRTWPEYFAVW	random	seed1	4
HDMARCSYSRCLTWPEYFQWW	random	seed1	4
HDVNYCDSSRCLCWPEYGQHW	random	seed1	4
HDVAYVSISRCDSWPEYFQHW	random	seed1	4
HDVTYESSSRCLTWPEGFMHW	random	seed1	4
HDVAYCSDSRCLQGPEYDQHW	random	seed1	4
HDVAYCSMSMCVTWPYYFQHW	random	seed1	4
HDVAYCSSWRRATYPEYFQHW	random	seed1	4
HIVAYCSKSRCLTWPEYHQEW	random	seed1	4
HDVAYCSSSRWRSNPEYFQHW	random	seed1	4
HDVATCMSSRMLTWPEYFTHW	random	seed1	4
HDVKYYSWSRCLTWPMYFQHW	random	seed1	4
HDVYPCSTSRALTWPEYFQHW	random	seed1	4
HDDAYCSSSDCLGWPEYFEHW	random	seed1	4
HDVAYCSISRCLTWCHCFQHW	random	seed1	4
HDVTYCSSQRCLTEPEYDQHW	random	seed1	4
HDVAACSSSLILTWPEYFQYW	random	seed1	4
HDVAYSSQSCCLTWTEYFQHW	random	seed1	4
HQVAHCSSSRYLTWIEYFQHW	random	seed1	4
HTVAYCSSRRCMTWPEYFCHW	random	seed1	4
HDWHYCSSSRWLTWPEYFDHW	random	seed1	4
HDVTYCSSSRCLTWPYYWQCW	random	seed1	4
HDVAYCSSSRCLMWACYFQTW	random	seed1	4
HDVAYCSSSRCLHWPEMDQGW	random	seed1	4
HDVTYCSVSTCSTWPEYFQHW	random	seed1	4
HDVAYCSSCRCLTNFEGFQHW	random	seed1	4
HDVWTCSSTRCLNWPEYFQHW	random	seed1	4
HDVTYCSSSRCLWSPEYFIHW	random	seed1	4
HDEAYWSMSRCLTWPEHFQHW	random	seed1	4
HDDAYCSCSRCLMWYEYFQHW	random	seed1	4
HRVAPLSSSRCLTWPEQFQHW	random	seed1	4
HDVAYQSDWRCLTWPEYFLHW	random	seed1	4
HDVAYCSGSRCYPWPEYVQHW	random	seed1	4
HDVAYCSSWRCLTWPETPVHW	random	seed1	4
HNVAYCSSSRTLSWPEEFQHW	random	seed1	4
HDVAYWYSSRCLTWPESFQAW	random	seed1	4
HDVAYVFSHCCLTWPEYFQHW	random	seed1	4
HTVAYCSSRRVLTWLEYFQHW	random	seed1	4
HDGAYCSSSRCWTWPETFKHW	random	seed1	4
HDVAYCSSSRGFTEPEYIQHW	random	seed1	4
HDVAYHCSSRCWTWPEKFQHW	random	seed1	4
HDVAYCYSSRWETVPEYFQHW	random	seed1	4
HDGACCSSSRCLVWPEYFQVW	random	seed1	4
HDVAYCSSSRCQWWIEYFSHW	random	seed1	4
HDVAYGSSSRQLTFQEYFQHW	random	seed1	4
HDVANCSSSRCYTWPEYFFCW	random	seed1	4
HMVAYCSSERCLIWEEYFQHW	random	seed1	4
HDVAICSSRRCLTWPEHHQHW	random	seed1	4
HDVAYCSSCYCATWPEYHQHW	random	seed1	4
HDVAQCIYSRCLTWPEYFQCW	random	seed1	4
HDVAYCQRSRCLLWPEYYQHW	random	seed1	4
HMVAYCSSSRCRMNPEYFQHW	random	seed1	4
HDVAYCSSWRVNTWCEYFQHW	random	seed1	4
HDYAACSSSRELTWPEYNQHW	random	seed1	4
HDVHECTSSRCLTWPEFFQHW	random	seed1	4
HIVAYCSGSRRLIWPEYFQHW	random	seed1	4
HFVAYCWSSRCLTWHEYFWHW	random	seed1	4
HDVAYCSSSVQLYWDEYFQHW	random	seed1	4
HMVAYCASSRCLTWPEYFMRW	random	seed1	4
HDVAYCSASRCLLWPEDFQSW	random	seed1	4
HDVATPMSSACLTWPEYFQHW	random	seed1	4
HDVANCSSSRILTWPVYTQHW	random	seed1	4
HDVAPCSSHRKDTWPEYFQHW	random	seed1	4
HDVAYMSSHRCLTWQETFQHW	random	seed1	4
HDFSYCSSSRSLTWPETFQHW	random	seed1	4
HDVFSMDSSRCLTWPEYFQHW	random	seed1	4
HDVAYCSKSRCLTWPEHVTHW	random	seed1	4
HDCAYCSSSRCLTLKEYFVHW	random	seed1	4
HDVAYRTSSRCLKWPENFQHW	random	seed1	4
HDVAYTSSSRCLTIPEVRQHW	random	seed1	4
HDVIYCSSSILLEWPEYFQHW	random	seed1	4
HDVAICSSSRELTWPFYFIHW	random	seed1	4
HDVAYCKRSRCLTWREYHQHW	random	seed1	4
HDVAYCSVSRYLTLPESFQHW	random	seed1	4
HPVAVCSSIRCLTAPEYFQHW	random	seed1	4
HDVAYCSSSPALRWPEMFQHW	random	seed1	4
HDVAICSYSRAFTWPEYFQHW	random	seed1	4
HTVVYCSSPRCLTWPECFQHW	random	seed1	4
HDVAYFSGSECLTWPEYFQTW	random	seed1	4
HDVAECSSSRKLTWPEYSKHW	random	seed1	4
HDVAYCSSSRWLTWYFYFQSW	random	seed1	4
HDVAYCMSSSCLTWNEIFQHW	random	seed1	4
HDVAPCGSFRCLTWPEYFFHW	random	seed1	4
HDELYCSHSRCLTWPEYVQHW	random	seed1	4
HEVAYESSSRCLTFPWYFQHW	random	seed1	4
HCVAYCSGSRCLTWPEYFMKW	random	seed1	4
HDVAECSSERCLNWPEYFNHW	random	seed1	4
HDFAYCCSSRCLPWPESFQHW	random	seed1	4
HDVAYCSSSRRQTWPEYWQRW	random	seed1	4
HDVAYCSSHRHLTWCEYFPHW	random	seed1	4
HDVANCSSERCLTFPEKFQHW	random	seed1	4
HDVAYCSSSRCYTWPEVHQSW	random	seed1	4
HDVATCSDSRCLTWPIYQQHW	random	seed1	4
HDVAYYSSSRCLTWAGSFQHW	random	seed1	4
HDVQYCSSSRCLCWPEYHMHW	random	seed1	4
HDPAYCSRQRCLTWPEYFQPW	random	seed1	4
HDVAYCSSSRCLTWEEPFSRW	random	seed1	4
HQVAYCSSSRCSTWPEEFQEW	random	seed1	4
HDVAYCIYGRCLTTPEYFQHW	random	seed1	4
HDVFYISSKRCLPWPEYFQHW	random	seed1	4
HDVQYCSSSRGLTDPEYFQNW	random	seed1	4
HDDMYCSMSRCLTWPEFFQHW	random	seed1	4
HDVAYCSSSRCPNQPLYFQHW	random	seed1	4
HDVAYCSSSRCITWPETFPMW	random	seed1	4
HDMAYCQTSRCLTHPEYFQHW	random	seed1	4
HDVAYCSRSRCLTWSEYPWHW	random	seed1	4
HDVAYCSSSRCLLWPECMRHW	random	seed1	4
HDCAYCYKSRILTWPEYFQHW	random	seed1	4
HDLAYCDSSRCLTWPEDFQEW	random	seed1	4
HQVAYCSSWMNLTWPEYFQHW	random	seed1	4
HDVLGCSSSRCLTWITYFQHW	random	seed1	4
HDVAMCSRSRCLTWPCHFQHW	random	seed1	4
HDVMYCSHSFCLTWPEYFWHW	random	seed1	4
HDSAYCSSSQCDTWPEYSQHW	random	seed1	4
HDVAYCEMSRCLHWPEYFQSW	random	seed1	4
HDVADCSSYRCLTWAEFFQHW	random	seed1	4
HDVAYMSSFRCSTWIEYFQHW	random	seed1	4
HDFAYDSSSRCGTWPELFQHW	random	seed1	4
HDVAYCSSSCPLTWSEYFFHW	random	seed1	4
HDVAYCSKSRCLIWPYYIQHW	random	seed1	4
HMVSYCSSSRCLTWPSKFQHW	random	seed1	4
HDVKYCSSSECLTWPEIKQHW	random	seed1	4
HDVEYNHSSRCRTWPEYFQHW	random	seed1	4
HDVAICSNSRGLTDPEYFQHW	random	seed1	4
HMVMYCSSSRPLTWPEYIQHW	random	seed1	4
HLVAYCMSSNCLTWEEYFQHW	random	seed1	4
HDVATCSSSRCLVWPEYFEDW	random	seed1	4
HDVPPCSSSPCKTWPEYFQHW	random	seed1	4
HDVAQMSSSRCLPWPWYFQHW	random	seed1	4
HDVAYCHSSPCLTWPENRQHW	random	seed1	4
HDVAICSSPRCLDWPEYFYHW	random	seed1	4
HFVRYCSINRCLTWPEYFQHW	random	seed1	4
HDVAYCSSSRHLTFPEYFCGW	random	seed1	4
HDVAECNSRECLTWPEYFQHW	random	seed1	4
HMQAICSSSRCLTWPEYFQAW	random	seed1	4
HDVASGCSHRCLTWPEYFQHW	random	seed1	4
HDVAYCSHSRDLTWPELNQHW	random	seed1	4
HDVFYCSSSRCATWSESFQHW	random	seed1	4
HDVAYCSSRWQLPWPEYFQHW	random	seed1	4
HDDAYFCSSRCLTWPEYFQGW	random	seed1	4
HHQAYKSSSDCLTWPEYFQHW	random	seed1	4
HDVAYCSSDRCQAWPEFFQHW	random	seed1	4
HNVADCSSRRCWTWPEYFQHW	random	seed1	4
HKVAYWSQSRCLTWPEYFQFW	random	seed1	4
HDVAYISSSRRLTWPRYFQCW	random	seed1	4
HDDAYCSDMRCLTWPEYFNHW	random	seed1	4
HFYAYCSSSRLLTWPKYFQHW	random	seed1	4
HDNAYHSSERCLTWPETFQHW	random	seed1	4
HDVQYCRSSECLTWPEPFQHW	random	seed1	4
HDVAYESSSRWLTWPESFAHW	random	seed1	4
HDVAYCSSQRGLTWRRYFQHW	random	seed1	4
HDIDYCSSSRCLMWPWYFQHW	random	seed1	4
HDVAYCSSSCCLTWGEYRQQW	random	seed1	4
HDVAFCSSSECLTWPEFFRHW	random	seed1	4
HDVQYCSSSCCLTWREYFQTW	random	seed1	4
HYVARCSSHRCLTWPEFFQHW	random	seed1	4
HDTAYMSSSRCLTWPRFFQHW	random	seed1	4
HDVAYCDSSRKLTWSPYFQHW	random	seed1	4
HDVAYCESSACLRWPEYIQHW	random	seed1	4
HDVSYCSSLRCLTGPESFQHW	random	seed1	4
HDVAYNSSSCCLTWPEDFQTW	random	seed1	4
HEVARNSSSRCLTWPEYSQHW	random	seed1	4
HDRAYGLSERCLTWPEYFQHW	random	seed1	4
HDVAYCSSSRCLTWPEQAHEW	random	seed1	4
HDVAYCSSQRCLTWPQYSQWW	random	seed1	4
HDVSYCSYSRCLIPPEYFQHW	random	seed1	4
HDVAYNSSSRPLTGPMYFQHW	random	seed1	4
HAVAYCSSARCLTWPEYALHW	random	seed1	4
HDVAMCVSSWCWTWPEYFQHW	random	seed1	4
HDVWYCSSSRPLTISEYFQHW	random	seed1	4
HDVAYCSSWRHLTVPEAFQHW	random	seed1	4
HDVAYTSSSRCMTWPSYFQAW	random	seed1	4
HGVAYCSSSRCLGWPEYFAWW	random	seed1	4
HDLIYCLVSRCLTWPEYFQHW	random	seed1	4
HDVYYCSCSRCLTWPEDFRHW	random	seed1	4
HDVAYCSSSRCSTWLEWVQHW	random	seed1	4
HDVAYCSSKRCLTWTEMFQTW	random	seed1	4
HDVAYCSSSHCLTCPEYSQVW	random	seed1	4
HDVAYCSSSECLTPAEYDQHW	random	seed1	4
HDVAYVSLSRCCTWPEYRQHW	random	seed1	4
HDVLYCYSSRCLTAPEYFQMW	random	seed1	4
HDVAYCNSSRVLTWPMYFQGW	random	seed1	4
HDVAICSSSFCLTPPEYFQQW	random	seed1	4
HRVDDCSSSRCLTWPENFQHW	random	seed1	4
HDVAYCHISRCYTWPEYVQHW	random	seed1	4
HDVDYYSSSRCLWWPQYFQHW	random	seed1	4
HDRAYCSATTCLTWPEYFQHW	random	seed1	4
HDVACCSSSRCWTWAEYFPHW	random	seed1	4
HDTAYCASSRCLTWPEYAQNW	random	seed1	4
HDPNMCSSARCLTWPEYFQHW	random	seed1	4
HDVAYCSPSRVLTWPEYCFHW	random	seed1	4
HDVAYCDSSRDLTWPEYFTNW	random	seed1	4
HDVAYCSSSRFLWWPEWFQLW	random	seed1	4
HDSSYCSSSECLTWPEYFEHW	random	seed1	4
HDVIPISSSNCLTWPEYFQHW	random	seed1	4
HDGAYWSSSRCLTPPELFQHW	random	seed1	4
HDKAYCPSSRCLTSPEYFTHW	random	seed1	4
HKVAYASSSRCLTYPEKFQHW	random	seed1	4
HEVAYCSSSRCLFWPIYFQWW	random	seed1	4
HDVAYCSSSRCLTFPNYFTKW	random	seed1	4
HDVEYCSSSRCLTWQEISQHW	random	seed1	4
HDVAYHSSSACLTWKEYFKHW	random	seed1	4
HDKGYCSSSRDLTWPYYFQHW	random	seed1	4
HDWANCSSSRCLTWPEAFRHW	random	seed1	4
HIVAFCSWSRCLTWPEMFQHW	random	seed1	4
HSVQWCSSSMCLTWPEYFQHW	random	seed1	4
HDVAYNSSSRCLSWPEHFQIW	random	seed1	4
HCVAQCSSRRCLTWPEYFGHW	random	seed1	4
HDVAYCSSVRELTWPMYFGHW	random	seed1	4
HDVAECSSSCCLTWPEMFKHW	random	seed1	4
HDVMYCSSSRCLTWPKYEQDW	random	seed1	4
HDVAYCSDIRCSTWPEYFQNW	random	seed1	4
HDVSYCSKYRCLKWPEYFQHW	random	seed1	4
HDVAVPSSSRCFTWPEYFQKW	random	seed1	4
HDVAYCSWYRHLRWPEYFQHW	random	seed1	4
HDVAYMSSSRCATWHEYFYHW	random	seed1	4
HDVAYCSWEGCLMWPEYFQHW	random	seed1	4
HDVAYCSSSHWNTWPEDFQHW	random	seed1	4
HDVAYCFDTRCLTLPEYFQHW	random	seed1	4
HDVAYSSSSKNLTWFEYFQHW	random	seed1	4
HDVAYCSYSRMLTHPEYFQTW	random	seed1	4
HDVALFSWSRCLTWAEYFQHW	random	seed1	4
HQVASISASRCLTWPEYFQHW	random	seed1	4
HNSAYCSSSVCLTWPEYVQHW	random	seed1	4
HDVCKCSSIRCATWPEYFQHW	random	seed1	4
HFFAYCSSSRCSTWPEYTQHW	random	seed1	4
HDVAHCSSSRCKTWPFYFQCW	random	seed1	4
HFAAYCSVSRCLTWPEIFQHW	random	seed1	4
HYVAYCSSLRCDTWPEYMQHW	random	seed1	4
HDVAYCSSSDCLTRPEYSQPW	random	seed1	4
HFVAYCSSSRCHPWPEYFPHW	random	seed1	4
HDVAYHSSSTCLTWQEIFQHW	random	seed1	4
HDVAVSSSSNCQTWPEYFQHW	random	seed1	4
HDVAYCSSAFCLTWPEYFGMW	random	seed1	4
HDVAYCSSIRCLTWPEYEPMW	random	seed1	4
HDVAYSSLSRCLTWQEYFQTW	random	seed1	4
HDVAYCSSIRCCRWPEYFFHW	random	seed1	4
HIWAYCSSVRCLTWPQYFQHW	random	seed1	4
HDVAYCVSSRCLTMPECFSHW	random	seed1	4
HDVAYCSSWLCLTDPEYFGHW	random	seed1	4
HDVAYCHKSRCLTWAEYFQYW	random	seed1	4
HDVARSSSSTCLTWPEYFGHW	random	seed1	4
HDVTYCSSSRILTWPEFFQPW	random	seed1	4
HDVAYCSLSRCRGWPEYWQHW	random	seed1	4
HDVAYCFSVQDLTWPEYFQHW	random	seed1	4
HDVAYCVSSRCLNWDEYQQHW	random	seed1	4
HKVAYCSSSRCLDLPEDFQHW	random	seed1	4
HDVAYCANDECLTWPEYFQHW	random	seed1	4
HDVAFRSSSRCTSWPEYFQHW	random	seed1	4
HDVIYCSSSVCDTWTEYFQHW	random	seed1	4
HDVAYCSHSRCRCWPEYFCHW	random	seed1	4
HDVAYWSSSRCLTDPEQHQHW	random	seed1	4
HDPAYCSIFRCLTWPEYFCHW	random	seed1	4
HIVAYCSSDRGNTWPEYFQHW	random	seed1	4
HDVAYYSSSRCLQWPEQFAHW	random	seed1	4
HLVAYYSSSRCLTWPENFMHW	random	seed1	4
HDVARCSSSRCKTWPERFPHW	random	seed1	4
HDLAYPSSSPCLTWPEPFQHW	random	seed1	4
HDVIYCSSSRCNTCPPYFQHW	random	seed1	4
HDVCCCSSSRCLTWDEEFQHW	random	seed1	4
HDVAYCSGSRLFTWPEYFRHW	random	seed1	4
HDVQVCSSSRCLTWPEYMQLW	random	seed1	4
HDTAYCSSSRKLRWPEYFPHW	random	seed1	4
HAVAWCSSSRCLTWPEYDEHW	random	seed1	4
HIVAYNSGSRCLTWPERFQHW	random	seed1	4
HDVAYCSRLRELTWPEYYQHW	random	seed1	4
HDVIYCSSSRCLTEIEWFQHW	random	seed1	4
HCVAHCSSSRCLTWPNRFQHW	random	seed1	4
HAVAYKSVDRCLTWPEYFQHW	random	seed1	4
HDVAGCSSSRDLTWPNFFQHW	random	seed1	4
HDYAYCSSWRCLTYVEYFQHW	random	seed1	4
HDVKYGSSSACLKWPEYFQHW	random	seed1	4
HRVAYCSSSMCLYWPEPFQHW	random	seed1	4
HDVEYCSSSRGLTWCEFFQHW	random	seed1	4
HDVDYCSSSHCLTYPIYFQHW	random	seed1	4
HDVCYCSSSRCLTWPDYFYPW	random	seed1	4
HDVRYCTSSRCLCEPEYFQHW	random	seed1	4
HDVAYCSGHYCLTWPGYFQHW	random	seed1	4
HDVAYCSSSRCLHWPKEFDHW	random	seed1	4
HDITYCSSSRCLTWPERQQHW	random	seed1	4
HDVAYWSSSRQLTWPEYIQTW	random	seed1	4
HDVAYCSSSRCLWHPEYLQKW	random	seed1	4
HDVAYYSVSRCLTWDEYTQHW	random	seed1	4
HNVAYHNSSRCCTWPEYFQHW	random	seed1	4
HDVAYCSSNIDLNWPEYFQHW	random	seed1	4
HDQAYCSSRRCLTLPEYFQNW	random	seed1	4
HDVAQCSSSRCAGWPEYFMHW	random	seed1	4
HDVAYCLSSRMLTWPAAFQHW	random	seed1	4
HDVSYCSSWRCWTWPEYNQHW	random	seed1	4
HHGAYCSSSRCLTWPEHFQVW	random	seed1	4
HTVAYCSSSRCGTPIEYFQHW	random	seed1	4
HDVAYSSSSRKLTWSETFQHW	random	seed1	4
HDLAYCSSSRCATWPEVFAHW	random	seed1	4
HDVAYCSSSPPLTWCEYFQAW	random	seed1	4
HDLAYCSSSTCLCWPERFQHW	random	seed1	4
HDVMYCSSSRCLTWPHRAQHW	random	seed1	4
HKVAYCSSSPCLTWPEYMQKW	random	seed1	4
HNVAYCSSCSCLTWKEYFQHW	random	seed1	4
HDVAYCSSCRCQTWPIYFCHW	random	seed1	4
HDVASCESWRCLTWPEYFKHW	random	seed1	4
HDVAYCSSSRCSGWPEYFLRW	random	seed1	4
HDVAYISSSRQLTWPEYDHHW	random	seed1	4
HDVAYCSSQAFTTWPEYFQHW	random	seed1	4
HDMAFCSFSRCLTWPEGFQHW	random	seed1	4
HDVAMCSSSRTLIWPERFQHW	random	seed1	4
HDWAYCSVSGCLTWPEYFTHW	random	seed1	4
HDVAYCSMSRCLTSPSGFQHW	random	seed1	4
HDVAYVKSSNCLPWPEYFQHW	random	seed1	4
HDWAYTSSSRCLTWTEYFRHW	random	seed1	4
HDVAYCQSSRCLQWPEYQKHW	random	seed1	4
HDVVYCSSPRCQTNPEYFQHW	random	seed1	4
HDVIYCSSSFCDTWPEYFQFW	random	seed1	4
HDVAACSSSRCLTYPEYYLHW	random	seed1	4
HHVAYCSSSRNLTWPNDFQHW	random	seed1	4
HDSAYCSSSQCLIWPEPFQHW	random	seed1	4
HDCAYCSLSRCLTCREYFQHW	random	seed1	4
HLVAYCPSSRCLTQPEYFGHW	random	seed1	4
HKVAYCSSSKCLGWPEYFQTW	random	seed1	4
HDVDYNPSSRCETWPEYFQHW	random	seed1	4
HVPAYCSSSVCLTWPESFQHW	random	seed1	4
HDVAYISSSRCLCTPEYFQDW	random	seed1	4
HDVKKCSSSRCLRWPEYFCHW	random	seed1	4
HDVEYCSSSMCLTAPEYWQHW	random	seed1	4
HDMAYCSLSRHLTWPEYFQWW	random	seed1	4
HRVTYCSSSRCLDWPTYFQHW	random	seed1	4
HDVGYQDSSVCAKWPEYFQHW	random	seed2	3
HDGGQCDNSNCAKWPEHFQHW	random	seed2	3
HDLGQCDSYNCAKWPEYFQMW	random	seed2	3
QDVGQCFSSNCAKWPEYFQAW	random	seed2	3
HDVGQCDSSNCMKWPDYEQHW	random	seed2	3
HDVRQCDDSNCAKWEEYFQHW	random	seed2	3
HDVGQCDSCNCKKVPEYFQHW	random	seed2	3
HDVGQCPSSNCAFWPERFQHW	random	seed2	3
HDVGQCDSSKCAKWPEGLQHW	random	seed2	3
HDVGQVDSSNCAKWMEYFHHW	random	seed2	3
HDVGKCDSSNCAMWPEVFQHW	random	seed2	3
NDVLQCDSSNCAKWPDYFQHW	random	seed2	3
HDVGQCDSSNCAWEPEYDQHW	random	seed2	3
HDVGQCDTSNCAMWPEYFEHW	random	seed2	3
HDFGKCDASNCAKWPEYFQHW	random	seed2	3
HDVGQCDSSDCAYWPEYFVHW	random	seed2	3
HDVGPCDSSWCAKWPEYFQIW	random	seed2	3
HDVGICDSSNCAKWPWGFQHW	random	seed2	3
HSVGQCLSSNCAKWPEYHQHW	random	seed2	3
KDVGQCDSSNCAKWTLYFQHW	random	seed2	3
HDVGQCDSSNSNKWIEYFQHW	random	seed2	3
MDVRQCDSSNCAKWPEYKQHW	random	seed2	3
HDVPQCDSSNCAKEPEYFQSW	random	seed2	3
HDVGQCDSSNCPKWPYYFDHW	random	seed2	3
FDVGQCDSSNCAKWPGTFQHW	random	seed2	3
HDDGQCDKSNCAAWPEYFQHW	random	seed2	3
HDVGWCDSSNCAEWPEYFQHW	random	seed2	3
HDVGQCLSSNIAKWPEYIQHW	random	seed2	3
HDVGQCLSNWCAKWPEYFQHW	random	seed2	3
HDVGWCDSSNCCQWPEYFQHW	random	seed2	3
HDVGVCDSSACAKWPEYFHHW	random	seed2	3
RDVGQCNSSNCAKWVEYFQHW	random	seed2	3
HDVYNCPSSNCAKWPEYFQHW	random	seed2	3
HDVGYTDSSNCAKDPEYFQHW	random	seed2	3
HDVGSCDSSNCAKAPIYFQHW	random	seed2	3
HIVGQTDSMNCAKWPEYFQHW	random	seed2	3
HSVHQCVSSNCAKWPEYFQHW	random	seed2	3
HDVGWCISSNCAHWPEYFQHW	random	seed2	3
HDVGYCDSKNCAKWKEYFQHW	random	seed2	3
HDVGQCDSPNCAKWQEYRQHW	random	seed2	3
HDVGQCDSSNGAKPVEYFQHW	random	seed2	3
HPKGQHDSSNCAKWPEYFQHW	random	seed2	3
HDVGQCVSSRCARWPEYFQHW	random	seed2	3
HDVGQCDISQCAKWPSYFQHW	random	seed2	3
HDVGQKDSSNCAKWPEYSWHW	random	seed2	3
HDVGQDDSSNCAKWSEYMQHW	random	seed2	3
HDVQQHDSSNCAKWPEYFQFW	random	seed2	3
HDVGQCCSSNCAKWNEFFQHW	random	seed2	3
EDVGQCDSSYCAKWPEYFFHW	random	seed2	3
HDVGQCISSNFCKWPEYFQHW	random	seed2	3
HDVVQCDSSNCAKWPEDIQHW	random	seed2	3
HIVGQVDSSNCAKWPEYFQTW	random	seed2	3
HDVGQCDSSNLAKWPETFAHW	random	seed2	3
HDVGQCDSSNCAKWPKYKFHW	random	seed2	3
HDVGSVDSSNCAKWPEYFQLW	random	seed2	3
HIVGQCDASNCAKTPEYFQHW	random	seed2	3
SDVGQCDSSNCAKWPVYFQRW	random	seed2	3
IHVGQCDSSNCARWPEYFQHW	random	seed2	3
HDVGYCDSCNCAKWPEKFQHW	random	seed2	3
FDVGQCDSSNCAKWPEYFVDW	random	seed2	3
HDVEQCNSSNCAKWPAYFQHW	random	seed2	3
HTVGQNDSSNCAKWPEYFQEW	random	seed2	3
HDVGQCDSSNAALVPEYFQHW	random	seed2	3
HDVHQDDSSNCAQWPEYFQHW	random	seed2	3
YDVGQCDSSNCAKCPVYFQHW	random	seed2	3
CDVGQCDSSNCTKWPEYIQHW	random	seed2	3
IDVGNCDSSNCAAWPEYFQHW	random	seed2	3
HDVGQCDSSNCWPWPEYTQHW	random	seed2	3
HDVGQNPSFNCAKWPEYFQHW	random	seed2	3
HDVGQCDSSIWAKWPEMFQHW	random	seed2	3
HDRGQCDLSNCAFWPEYFQHW	random	seed2	3
HDVGQCDSSNDAKWPMYFKHW	random	seed2	3
HDVGQCDGSNQAWWPEYFQHW	random	seed2	3
HDVGQCDSSNCGHMPEYFQHW	random	seed2	3
GDVGQCDSSNCAKWLEYFQHW	random	seed2	3
HDVGHHDSGNCAKWPEYFQHW	random	seed2	3
VDVGQCDSKNCAKWPEYFQPW	random	seed2	3
HDVQQCDSSNCAKWNEYFAHW	random	seed2	3
CDVGQCDSSNCAKWPGYFQRW	random	seed2	3
HDVGQCDSSNCAKWSEAFQPW	random	seed2	3
HDVGQCDSSNCIKWPFYFYHW	random	seed2	3
HPVGQCDSSNCAKWPLYRQHW	random	seed2	3
HDMGQCDSSNCAKWPGYCQHW	random	seed2	3
HDVGQCKSSNCANWPEYFQYW	random	seed2	3
HDKIQCDSSNQAKWPEYFQHW	random	seed2	3
HFVGQCWSSNCAKFPEYFQHW	random	seed2	3
HDVGICCFSNCAKWPEYFQHW	random	seed2	3
HPVGFCDKSNCAKWPEYFQHW	random	seed2	3
HDVGRCDSSRCAKWPNYFQHW	random	seed2	3
HDVYDCFSSNCAKWPEYFQHW	random	seed2	3
HDEGKCDSSNCAKDPEYFQHW	random	seed2	3
HDYGQCFSSNCARWPEYFQHW	random	seed2	3
HDFGQCDSSNCAKWPNGFQHW	random	seed2	3
HDMGQCDSLNCGKWPEYFQHW	random	seed2	3
HDVGQCDSSNCAKICAYFQHW	random	seed2	3
HDVGQCDSPNCAKWTEYFQSW	random	seed2	3
HDVGQCDSSNCQFWPEYFTHW	random	seed2	3
HDVGWCDSCNCAKWPEYSQHW	random	seed2	3
HAVGQCDSSNCCKWPFYFQHW	random	seed2	3
HDHGQCDSSNCAKWNEYLQHW	random	seed2	3
HDVGQCDSAKCAKWPEFFQHW	random	seed2	3
HDVGQCDSMNCAKEPEYVQHW	random	seed2	3
HDEGTADSSNCAKWPEYFQHW	random	seed2	3
HDVGQMDSSNGAKWWEYFQHW	random	seed2	3
HDVGQCDSSNCCKWPEPIQHW	random	seed2	3
NDVGQCDSSNCAKAPEYFPHW	random	seed2	3
HDVGQCDSNNCKKWPECFQHW	random	seed2	3
HDVGQCDSSNKAKWPPYFQDW	random	seed2	3
HDVGQCDDSNCAKWPEARQHW	random	seed2	3
HDVGQCDPSNCRKWPEYYQHW	random	seed2	3
PDVGYCDSMNCAKWPEYFQHW	random	seed2	3
HDVGQCDSSNENKWPEYFQDW	random	seed2	3
HDMGDCDSPNCAKWPEYFQHW	random	seed2	3
HRVGQCDPSNCAKNPEYFQHW	random	seed2	3
HDVGQCDSSDCAKWPECTQHW	random	seed2	3
HDVGQCDSSNCEKWLRYFQHW	random	seed2	3
CDVGLCDSSNCEKWPEYFQHW	random	seed2	3
HDVGGCDSSNCAKTPVYFQHW	random	seed2	3
HDVGGCCSSNCAKRPEYFQHW	random	seed2	3
YDVGQCDISNCAKDPEYFQHW	random	seed2	3
HDVGYCDSSNCALQPEYFQHW	random	seed2	3
HDVGQCDSRNCAKQPECFQHW	random	seed2	3
HDVGQCASMNCAMWPEYFQHW	random	seed2	3
HKVGQCDSSNCAKWHIYFQHW	random	seed2	3
HRVGQCDSSNCAKWPEYRQTW	random	seed2	3
HDPGQCDSSNCANWPEYFAHW	random	seed2	3
HQVGMCDSSNCASWPEYFQHW	random	seed2	3
HDVGQCDHSNCADWPEYFQFW	random	seed2	3
HDVGQSDSSNNAKWPEIFQHW	random	seed2	3
HDVGQCDSSYVAKWMEYFQHW	random	seed2	3
HNVGQCDSSHCAKLPEYFQHW	random	seed2	3
HDVLQEDSSNCAKWIEYFQHW	random	seed2	3
HDVNQCDSSNCAKWPEYFVDW	random	seed2	3
HDVGYCDSSYCAKWPMYFQHW	random	seed2	3
HPVGHCDSSDCAKWPEYFQHW	random	seed2	3
HDVGQCDSSNCADWLEYCQHW	random	seed2	3
EDVGQCDSSNCTKWPTYFQHW	random	seed2	3
HDQCQCDMSNCAKWPEYFQHW	random	seed2	3
HDVGQCYSSNIWKWPEYFQHW	random	seed2	3
HDVGQCDLYNCAKWPEYNQHW	random	seed2	3
KDVGQCLSSNCAKWPEVFQHW	random	seed2	3
RDVGQTQSSNCAKWPEYFQHW	random	seed2	3
HDVDGCDSSNCAKWYEYFQHW	random	seed2	3
HDVGQKDISNCAKWPEYFQVW	random	seed2	3
HDVAKCDSSNCAKWYEYFQHW	random	seed2	3
HDVKQDDSSNCAKWPEYFQGW	random	seed2	3
HDVGQCDSSNCRKWPFYPQHW	random	seed2	3
HPVGQCTSSHCAKWPEYFQHW	random	seed2	3
HDVGYCSSSCCAKWPEYFQHW	random	seed2	3
HDVGQCDSSCTAKWPHYFQHW	random	seed2	3
HDVGQCDASWCAKWPEYHQHW	random	seed2	3
HPVGQCDSSNCAKWPEYCCHW	random	seed2	3
HDVGQCHSSNCAEWPEYFWHW	random	seed2	3
HDVLQCHSSNNAKWPEYFQHW	random	seed2	3
HDVGQCDQSNSAKWPAYFQHW	random	seed2	3
HDVKQCDSSNCMKWPEYFQTW	random	seed2	3
HDVGQCDFSNSAKAPEYFQHW	random	seed2	3
HDVGECDSKNCSKWPEYFQHW	random	seed2	3
HDVQFCDSSNCNKWPEYFQHW	random	seed2	3
HDVGQCDSSNCAKWPFQFRHW	random	seed2	3
HDVLHCDSSNWAKWPEYFQHW	random	seed2	3
HDVGQEHSSNTAKWPEYFQHW	random	seed2	3
HDVGQCDLSNCAKMCEYFQHW	random	seed2	3
HDVGQCDSENNAKWPLYFQHW	random	seed2	3
HDVGQCDSANCEYWPEYFQHW	random	seed2	3
HDVGQCDSSNRWKWPEYLQHW	random	seed2	3
HDVGQCDSSNCAKWDEMFQPW	random	seed2	3
RDVGQCDSANCAKWPEWFQHW	random	seed2	3
HDVGQMDSGNCAKWEEYFQHW	random	seed2	3
HTVGQCDSSNFAKWPQYFQHW	random	seed2	3
LDVGQCDSFNCTKWPEYFQHW	random	seed2	3
RDIGQCDSSNCAKWPEYYQHW	random	seed2	3
NSVGQCDSSNCAKWPVYFQHW	random	seed2	3
GDVGQCNSSNCAKWEEYFQHW	random	seed2	3
HDVGQCDSSNCAQWPIYFMHW	random	seed2	3
HDFNQCDSSNCAKWPEYFQTW	random	seed2	3
HDVGQCDFSNGDKWPEYFQHW	random	seed2	3
HDVGQCYSSNCAKWPEYFKAW	random	seed2	3
HDPMQCDSSNCAKWPEYFQQW	random	seed2	3
HDVGLCDSWNCAKWPLYFQHW	random	seed2	3
HQVGHCDSSNCAKWPQYFQHW	random	seed2	3
DDVGHCDSSNCAKWPEYFSHW	random	seed2	3
HDVGIPDSSNCAKWPETFQHW	random	seed2	3
HDVGNCDSSNCATWPTYFQHW	random	seed2	3
SDVGQCLSSNCAKWPEYCQHW	random	seed2	3
HDVGQCDSSNCAKRNEYFQFW	random	seed2	3
HDVIQCDSSNCAQWEEYFQHW	random	seed2	3
HDVPQCDSSNCMKIPEYFQHW	random	seed2	3
HDVGQCDSSCCAKWPEPFSHW	random	seed2	3
HDVCQCDSSNCAGWPEYQQHW	random	seed2	3
HDVGQCISSNCAKMPEYCQHW	random	seed2	3
HDVGICDSSNFAKWYEYFQHW	random	seed2	3
HDVDQCDSSNCAKPPELFQHW	random	seed2	3
HDVGQCDSSNCISWPEYSQHW	random	seed2	3
QDAGTCDSSNCAKWPEYFQHW	random	seed2	3
HDVGQCDSQGCAKWMEYFQHW	random	seed2	3
HDVGQHDSSFCIKWPEYFQHW	random	seed2	3
HLVSGCDSSNCAKWPEYFQHW	random	seed2	3
HDRGQADSSNCAKWPEYFQRW	random	seed2	3
HDVGICDSSNCAEWPVYFQHW	random	seed2	3
HDVGQCDSSNNAKIPEYFQKW	random	seed2	3
HDHGWMDSSNCAKWPEYFQHW	random	seed2	3
HDVGQCDSWWCAKCPEYFQHW	random	seed2	3
HDVGQKDSNNCAKWPMYFQHW	random	seed2	3
HDVGQCDSPNCAKWPEWFDHW	random	seed2	3
HDVGQCDSNNENKWPEYFQHW	random	seed2	3
HDVGNCDSTNPAKWPEYFQHW	random	seed2	3
HDVRQCDSSFCAIWPEYFQHW	random	seed2	3
WDQGQCDYSNCAKWPEYFQHW	random	seed2	3
HDSLQCDSSNCQKWPEYFQHW	random	seed2	3
HDVGHCDSSNCAKLPEYFGHW	random	seed2	3
HDVGQCDSGNCANHPEYFQHW	random	seed2	3
HDVGPCDSSNCAKAPLYFQHW	random	seed2	3
HDVGTCDCSNCAKWPEYFGHW	random	seed2	3
TIAGQCDSSNCAKWPEYFQHW	random	seed2	3
HDVPQCDSSNCAKWPEPFAHW	random	seed2	3
HDVGQCDSQNCAKWPEFFPHW	random	seed2	3
HDVGQCCSSFCAKWPEYWQHW	random	seed2	3
HDCGQCDSSNCTKWPEEFQHW	random	seed2	3
HDVGQCDFSNFAKWKEYFQHW	random	seed2	3
HDVGQCDMSVCAKHPEYFQHW	random	seed2	3
HMVDQCDSSNCAKWEEYFQHW	random	seed2	3
HDVGQCESTNCYKWPEYFQHW	random	seed2	3
HDRCQCDSQNCAKWPEYFQHW	random	seed2	3
HDVGQCDSSNVPGWPEYFQHW	random	seed2	3
HDVGQCDCSNCAHIPEYFQHW	random	seed2	3
HVVGQCASSNCAKWPEYFQIW	random	seed2	3
HNVGQCDSSNCAKWPCYHQHW	random	seed2	3
HDVQPCDSSRCAKWPEYFQHW	random	seed2	3
HMVGQCDSSNCAKWPRYFQGW	random	seed2	3
HDAGQCDDSNCAKWPEYAQHW	random	seed2	3
HDVGQCDSSNCARWPEFFQYW	random	seed2	3
HDVGDCDSSNCAKWPEYSQQW	random	seed2	3
HDVGMCDSSNCAHWPEDFQHW	random	seed2	3
HDVGQCDSSMCAIWPEYYQHW	random	seed2	3
HDVHQCDSSNIAKWPEMFQHW	random	seed2	3
HDCGNCDSSNCAKWPEYFCHW	random	seed2	3
HDVGQCDASWCCKWPEYFQHW	random	seed2	3
HDVFQCDSSQCAEWPEYFQHW	random	seed2	3
HDVGQCDSSNCAEWAEYFQKW	random	seed2	3
YDVGQCDWSNCAKWPEYFQCW	random	seed2	3
HDWGQRDSWNCAKWPEYFQHW	random	seed2	3
HDVGQCDSSNCAKHPHYFQLW	random	seed2	3
HWVGQCDSSNCAKWPMTFQHW	random	seed2	3
HQVGVCKSSNCAKWPEYFQHW	random	seed2	3
EAVGQCDSSNCAKQPEYFQHW	random	seed2	3
HCVGQCDSSNCAFWPENFQHW	random	seed2	3
HKVGQCDKSNCAKWPEYFLHW	random	seed2	3
HDVGQWDSSFCAKWPEWFQHW	random	seed2	3
HDVGQCDSYWCAKWPEYFTHW	random	seed2	3
HDVGQCDSINCAPWGEYFQHW	random	seed2	3
HDVHQCKSSNCAKWPEYFQNW	random	seed2	3
HDVGQCDSGNDAKWIEYFQHW	random	seed2	3
HDVGQHDYSNCLKWPEYFQHW	random	seed2	3
HDVGQCDHSGCAKWPFYFQHW	random	seed2	3
HDKTQCDSSNCAKWPSYFQHW	random	seed2	3
HDFGQKDSSNCAKVPEYFQHW	random	seed2	3
HDVGQCGTSNGAKWPEYFQHW	random	seed2	3
HDVGQCHSSNCAKWPEYDQKW	random	seed2	3
HDVGCCDSSNCCKWPKYFQHW	random	seed2	3
HDVGQIDSSECAKWPEYMQHW	random	seed2	3
HDYGQCDSSKCAKWPEYLQHW	random	seed2	3
HDVGQCDDSNCAFWPEYFQGW	random	seed2	3
HDVCQCSSSLCAKWPEYFQHW	random	seed2	3
HGVPQCDSSNCAFWPEYFQHW	random	seed2	3
HDVGQCDSSNCYQWPEYFIHW	random	seed2	3
DDQGQCDSRNCAKWPEYFQHW	random	seed2	3
HPVGQCDSSNLAKWPEYFFHW	random	seed2	3
HDVGQCDSFNCAKWPEQAQHW	random	seed2	3
HDVNQCDSSNCIKWIEYFQHW	random	seed2	3
HDHQQYDSSNCAKWPEYFQHW	random	seed2	3
HDTGQCDISNCAVWPEYFQHW	random	seed2	3
HEVGQCDSSNCAKWAAYFQHW	random	seed2	3
HCVGQVDSSNWAKWPEYFQHW	random	seed2	3
HDVGQCPSSNCAKWPGYFIHW	random	seed2	3
HFVGQCDSINCAKWPEYAQHW	random	seed2	3
HDVGQCDSSNCAKWKEYTQFW	random	seed2	3
HDVGVCDSSNCAKWWEDFQHW	random	seed2	3
HDVGQCDSCNCCKWPLYFQHW	random	seed2	3
HDVGQCDSSNCAWWPEYSMHW	random	seed2	3
HDAGPCDSSDCAKWPEYFQHW	random	seed2	3
HDVGQCDSSNCAKKPETPQHW	random	seed2	3
EKVGQCDSSNCAKWPEYFQIW	random	seed2	3
HDVGQCDSSNWAHWPEYFMHW	random	seed2	3
HDEYQCDSSNCAKWPIYFQHW	random	seed2	3
HDVGQGDSSWCAKWPEYFQRW	random	seed2	3
HDIVQCDSSNKAKWPEYFQHW	random	seed2	3
HDDMQCDSSNCAKWCEYFQHW	random	seed2	3
IDVGQCDSSNCAWWPEYFTHW	random	seed2	3
EDVGQCDSSNTAKWPFYFQHW	random	seed2	3
QDVGQCDEPNCAKWPEYFQHW	random	seed2	3
VDVGQCDSSNCMKWPFYFQHW	random	seed2	3
HDVGQQISSNCAKWPEYFQHW	random	seed2	3
HIVYQCDSSQCAKWPEYFQHW	random	seed2	3
HDVGQNDSSNLAKWAEYFQHW	random	seed2	3
HDVGEDDSSNCAKWPEKFQHW	random	seed2	3
HDVGQCDSSNCPKWPESVQHW	random	seed2	3
HDFFACDSSNCAKWPEYFQHW	random	seed2	3
HECGQCDSSNLAKWPEYFQHW	random	seed2	3
HDVGQCDCPNCTKWPEYFQHW	random	seed2	3
HDVAICDSSGCAKWPEYFQHW	random	seed2	3
HDVGQCDSKNCAKWPEMFQEW	random	seed2	3
HDVGQCDSSFCAKWPERFPHW	random	seed2	3
HDVGQCDSSHCAKWPEYNQHW	random	seed2	3
HDVGQCHSSNCAKWPAYFQQW	random	seed2	3
HDFGCCDSSNCAKWPAYFQHW	random	seed2	3
HWVGQCQSSNCAKWPEYFHHW	random	seed2	3
HTVGQCDSSYCAKWPEVFQHW	random	seed2	3
HDVLQCDSSNCAKWCPYFQHW	random	seed2	3
HDVLQCVSQNCAKWPEYFQHW	random	seed2	3
HDVGQCASSNCNDWPEYFQHW	random	seed2	3
HDVGQCWSWNCAKWWEYFQHW	random	seed2	3
HRVGWCDLSNCAKWPEYFQHW	random	seed2	3
HDVGQCDSSNCATWPEYLGHW	random	seed2	3
HDVGGCDSSNCAKVPEYFGHW	random	seed2	3
FDVGQCDSSNCAKWPDYFQNW	random	seed2	3
EDVGQCDSSNCAKWPEGFDHW	random	seed2	3
HDVGQCDSSNCAIWPEFFVHW	random	seed2	3
HDVGQCESSNCAKWVEAFQHW	random	seed2	3
HDVGQLDSSNCIKWPEYFQSW	random	seed2	3
HDVGQCDSSNCAKYPRYFWHW	random	seed2	3
HDVGQKDSSNCAKWPEQFAHW	random	seed2	3
HDVGQCDSSNYAKHMEYFQHW	random	seed2	3
HDVGQCDSSNGAKWPEYKQTW	random	seed2	3
HDVGQCDISNCSKWPECFQHW	random	seed2	3
HDVWQCDSSCCAKWPEYFQDW	random	seed2	3
HTVGQCDFSNIAKWPEYFQHW	random	seed2	3
HDVGQCDSSNCAGWPEEFQYW	random	seed2	3
HDVGCCDSSNCAKVEEYFQHW	random	seed2	3
TDVIQCDSSNCAKWPEYFPHW	random	seed2	3
HDFGQCDSSLCAKWPDYFQHW	random	seed2	3
HDVGQKDSWNCAKWPEEFQHW	random	seed2	3
HDVGKCDSSNCNKWPEYYQHW	random	seed2	3
HDVGQCCSSNCAKWIEYFSHW	random	seed2	3
HDVGQWDSSNCAKIPEIFQHW	random	seed2	3
HDVGQCDDANCAKWPMYFQHW	random	seed2	3
HDVMQCDSSDPAKWPEYFQHW	random	seed2	3
HDVGNCDSSNCAKDPEYFEHW	random	seed2	3
HDVTQCDSSNCVKWPCYFQHW	random	seed2	3
HDVQQCDSSCCSKWPEYFQHW	random	seed2	3
HDVGQCDVSYCAKWPEIFQHW	random	seed2	3
HDYGQMDSSNCARWPEYFQHW	random	seed2	3
HDVGQCDSSNCHSWYEYFQHW	random	seed2	3
FDVNQCDSSNCAKWPEYFQYW	random	seed2	3
HDVGCCDSSNCAKWPIYFQEW	random	seed2	3
HCVGQCDSSNCKGWPEYFQHW	random	seed2	3
HDAGQCDSVNTAKWPEYFQHW	random	seed2	3
EDHGQCDSSNCAKWPEYFQWW	random	seed2	3
HDQGQCDQSNCAKKPEYFQHW	random	seed2	3
HDVGQCDASNCAKWPLYFCHW	random	seed2	3
HDVGSCDSSNCAFWPEYFNHW	random	seed2	3
CDVGQCDSSNCAEWPEKFQHW	random	seed2	3
HDWGQCDSSNCAKWPESFQSW	random	seed2	3
PDVGQCDGSNFAKWPEYFQHW	random	seed2	3
HDVGQCEGSNCAKWPNYFQHW	random	seed2	3
HDVGQCDSSWCPKWPEYKQHW	random	seed2	3
WDHGQCDSSNWAKWPEYFQHW	random	seed2	3
HDIGQCDSSNCAKDLEYFQHW	random	seed2	3
HDVGQYGSSNCRKWPEYFQHW	random	seed2	3
HHVGQCDSTNCAKWPEEFQHW	random	seed2	3
HDVEQCDSFNCAKWPRYFQHW	random	seed2	3
HDVGQCDSSKNALWPEYFQHW	random	seed2	3
HDVSQCDSGNCAKWPLYFQHW	random	seed2	3
HDVGIGDSSCCAKWPEYFQHW	random	seed2	3
VDVGQTDSSLCAKWPEYFQHW	random	seed2	3
HDVGQCDSSNCIGWPEYFQIW	random	seed2	3
HDVGQCDSSNGAKWLEYFPHW	random	seed2	3
HGVGQCDSSNCAKMPEVFQHW	random	seed2	3
HDVGQCDSSNDAKWPYYFQYW	random	seed2	3
LDVGQCDSSNCAHWPEYMQHW	random	seed2	3
PDVKQCDSSNCAKWPEYCQHW	random	seed2	3
HDFGQCDSSNKAKWPWYFQHW	random	seed2	3
HDVGQCDTSNCAKAPECFQHW	random	seed2	3
TDVGQCDSSNCAKWPWVFQHW	random	seed2	3
HHVGQMDKSNCAKWPEYFQHW	random	seed2	3
HDVGQCDSSNQAKWDEYNQHW	random	seed2	3
HIVGQCWSSNCAKWPYYFQHW	random	seed2	3
HNVGQCDSSNCCNWPEYFQHW	random	seed2	3
HKVGQCDSSNCAKTPEYFQQW	random	seed2	3
HPVGQCDSSNCAKWPNYFYHW	random	seed2	3
TDVGQWDSSNKAKWPEYFQHW	random	seed2	3
HDVGQCDSSICAKDPELFQHW	random	seed2	3
HIVGQWDSSNCAKWPEYSQHW	random	seed2	3
HDVSMCVSSNCAKWPEYFQHW	random	seed2	3
HDVGQCRTSNCNKWPEYFQHW	random	seed2	3
HDVGQCDSSICAKWPEYFQTW	random	seed2	3
HFPGQQDSSNCAKWPEYFQHW	random	seed2	3
HDVGQCDSSNRAKWPEKFQHW	random	seed2	3
HDVGQCDSSNYAGWPDYFQHW	random	seed2	3
HDVGQDDSSNCAKWPKYFVHW	random	seed2	3
HDVGQCDSSDCAKWPELKQHW	random	seed2	3
HHVGQNDSSNCAKWPTYFQHW	random	seed2	3
HDVGQCASSNCAKWMKYFQHW	random	seed2	3
HDVGICDSSLCAKWPEYRQHW	random	seed2	3
HDVGQCDSENCKKWPEYAQHW	random	seed2	3
HMVQQCDDSNCAKWPEYFQHW	random	seed2	3
HDVMQCNSSNCAKWPEYFAHW	random	seed2	3
HDVNQCDISNCAKWQEYFQHW	random	seed2	3
HDVGQCDSSNNAKWPRFFQHW	random	seed2	3
HDVGSCDSSNCAKAPEYFQFW	random	seed2	3
HDVHQCDSSNCAKWPEGNQHW	random	seed2	3
HDVGDCDSSNCAFWTEYFQHW	random	seed2	3
HDVGQCDSSNCAKWPELFAAW	random	seed2	3
HDVGQCDSSNCIKWPNWFQHW	random	seed2	3
HDVGQCDSSTCATWPEYFQMW	random	seed2	3
VDVGQCDSFNCAKWPEKFQHW	random	seed2	3
HKPGQCDSSNCAKWPEYFPHW	random	seed2	3
HDVGQCDSSNCCKWEERFQHW	random	seed2	3
HDVGQCRSSNVAKWREYFQHW	random	seed2	3
HDVGQCDSSNCAKFPKEFQHW	random	seed2	3
HDVGQCTTSNCAGWPEYFQHW	random	seed2	3
HDKGQPDSSNCAKWPEYNQHW	random	seed2	3
HYSGQCDSSNCAKWPYYFQHW	random	seed2	3
SDYGQCDSSNCAKWPELFQHW	random	seed2	3
HDVGPCDSSNCAKWPERFKHW	random	seed2	3
WDVGQCDSSDCAKWPEYFEHW	random	seed2	3
HDVEQCDSSNCAKQPDYFQHW	random	seed2	3
HDVDQCDSSNWAKWDEYFQHW	random	seed2	3
HKVGQCDSLNCAKWPEYFDHW	random	seed2	3
HDVGQQDSSNAAKWPEYPQHW	random	seed2	3
HDVGPCVSSNHAKWPEYFQHW	random	seed2	3
HDMGQCDSSNIAKWPTYFQHW	random	seed2	3
HIVGGCHSSNCAKWPEYFQHW	random	seed2	3
HCVYQCDSSNCAKWPEIFQHW	random	seed2	3
HDVGQCDSSNCAYWPEYFWPW	random	seed2	3
HLVQQYDSSNCAKWPEYFQHW	random	seed2	3
HDVGPCDRSNCAKWPGYFQHW	random	seed2	3
HDVGQCGSPNCAKWDEYFQHW	random	seed2	3
HDVGQCDSSNCNKKPEYFDHW	random	seed2	3
HDVGQVDSSNEWKWPEYFQHW	random	seed2	3
HFVGACDSSNCAKWPEYFKHW	random	seed2	3
IDVGQCDSSLCAKWREYFQHW	random	seed2	3
HDVGQRDSSNDAKWWEYFQHW	random	seed2	3
WDVGQSDSSNCASWPEYFQHW	random	seed2	3
HDCHQCDSSNCAKPPEYFQHW	random	seed2	3
HDNGQCDSSNCATWPEYFVHW	random	seed2	3
HDVGTCDSSNCAKWMEYGQHW	random	seed2	3
HDVGQRDSSNCAKLLEYFQHW	random	seed2	3
LDVGCCDSSNCVKWPEYFQHW	random	seed2	3
HDVGQCVSSNCAKWPEWRQHW	random	seed2	3
HDVRQCDSSNCAKWPENPQHW	random	seed2	3
QDVGQCDSSNAAKWPEYYQHW	random	seed2	3
HDVGQCDSSNCVCDPEYFQHW	random	seed2	3
HDVGQCDSSNQAGWPEYPQHW	random	seed2	3
HDVGQCFSSNCMKWPEHFQHW	random	seed2	3
HWVHQCDSSNCANWPEYFQHW	random	seed2	3
HHVGQCDSSNCAWWPEPFQHW	random	seed2	3
HDVPQCVSSNCAKWPMYFQHW	random	seed2	3
HHVGQCDSVNCYKWPEYFQHW	random	seed2	3
HDVGQMDSSNCMKWPEYFVHW	random	seed2	3
HDGGQCRSSNCNKWPEYFQHW	random	seed2	3
HDVGQCDSSNCNKWPLYFQDW	random	seed2	3
HDVGQCDSGNCAKWKTYFQHW	random	seed2	3
HDVGQCDSSNCMKWPEYFEPW	random	seed2	3
CDVGQCDEDNCAKWPEYFQHW	random	seed2	3
HRVGQCDSSNCQKWPEYFPHW	random	seed2	3
HDVGQCDSSNRAKGPEYFQWW	random	seed2	3
HIVGQCDSSNMMKWPEYFQHW	random	seed2	3
HCVGQCGSSNCAKWPEYFQFW	random	seed2	3
HDVGQCDSSFCEVWPEYFQHW	random	seed2	3
HDVGQCDQSHCAKWPGYFQHW	random	seed2	3
HDVGQCDSSNCAKKPECFGHW	random	seed2	3
HDVGNCDHSNQAKWPEYFQHW	random	seed2	3
HAVGQCDLSNCAKEPEYFQHW	random	seed2	3
HDVMVADSSNCAKWPEYFQHW	random	seed2	3
GDVGQCQSSNCAKWPEYFQIW	random	seed2	3
HDVGQNDSSNCHKYPEYFQHW	random	seed2	3
HDVGSCDSSNCAKWPEAFCHW	random	seed2	3
HDVGQCDASNCAGWPEYFLHW	random	seed2	3
HDVGQCMSSNCAKWGEYCQHW	random	seed2	3
HDVGQCDSSNCAKWPNYFNIW	random	seed2	3
PDVGQCDSMTCAKWPEYFQHW	random	seed2	3
HDLGMCDSSNCAKWPEEFQHW	random	seed2	3
HDVGQCDSFNCSDWPEYFQHW	random	seed2	3
HHVGQHDSSNCAKWPEYFEHW	random	seed2	3
HDRGQCHSSNCAKWAEYFQHW	random	seed2	3
HDVGQKYSSNCAKWPEYFCHW	random	seed2	3
HDTGQCKSSNCAKWPEYPQHW	random	seed2	3
HDHGQGDSVNCAKWPEYFQHW	random	seed2	3
HIVHQCDSMNCAKWPEYFQHW	random	seed2	3
HDVGQCDTSNCAKWPIYFQNW	random	seed2	3
HDVGQCDSSNCVNHPEYFQHW	random	seed2	3
HDVGPCDSYNCAKWPEYGQHW	random	seed2	3
HVNGQCDSNNCAKWPEYFQHW	random	seed2	3
CMVGQCDSSNCATWPEYFQHW	random	seed2	3
HDVGQCDSSNCAKWEAYFQVW	random	seed2	3
HDVGQCIASNCAKWWEYFQHW	random	seed2	3
HDVGQCDSSNCCKWPYYFQEW	random	seed2	3
CDVGQCPSSNCAKWYEYFQHW	random	seed2	3
HDVGQCDASNCAFWPEYGQHW	random	seed2	3
HDVGQGDDSPCAKWPEYFQHW	random	seed2	3
HDVGQCDESNCNKWPSYFQHW	random	seed2	3
HDAGQGDSSNCAKWPTYFQHW	random	seed2	3
HDVGQCDYSTCAKWPEYFEHW	random	seed2	3
HTVGQNDSSNCAKWPEYFAHW	random	seed2	3
HDVGQCDYSNCAKDAEYFQHW	random	seed2	3
HDMGQCDTSNCAHWPEYFQHW	random	seed2	3
HDVGQCDSSNCAKCPKYGQHW	random	seed2	3
QDVGQCDSSNCALWPEEFQHW	random	seed2	3
HDVGQRDSWNCAKWPEYFTHW	random	seed2	3
HDVGQVDSSGCAKWPEYFLHW	random	seed2	3
HDHGYFDSSNCAKWPEYFQHW	random	seed2	3
HDVNQCSSSNCIKWPEYFQHW	random	seed2	3
HDVGQCDISNCAKKPEYHQHW	random	seed2	3
DDHGQCDSSNCAKWTEYFQHW	random	seed2	3
IDVGQCDSSPCALWPEYFQHW	random	seed2	3
HDVNECESSNCAKWPEYFQHW	random	seed2	3
HDAGQCDSSNCAKLPAYFQHW	random	seed2	3
HDVVQCDSSNCALWPEPFQHW	random	seed2	3
HVVGQCDSSNLAPWPEYFQHW	random	seed2	3
HDVGQCDSSNCCKWPEYFMFW	random	seed2	3
HDVEQCDSSNCAKWMEYFQRW	random	seed2	3
HDVGACDSSNCAKWDEYFQDW	random	seed2	3
HDVWQCDSSNCAKWPQYHQHW	random	seed2	3
HDVGPCDSSNCAKWPTYAQHW	random	seed2	3
HDVGVCDSSNCAKWPEYIEHW	random	seed2	3
HDVGQCDSSNCAKFIEYHQHW	random	seed2	3
HDVEQCDSSNCTKHPEYFQHW	random	seed2	3
DDVGQCDSSNCNKWPEYFQFW	random	seed2	3
HDVGIVDSSNCAKWAEYFQHW	random	seed2	3
HDVGQFDCSNCAKWPEYCQHW	random	seed2	3
HDVGQCDSSNCKKWPEVFFHW	random	seed2	3
HDVQQCDSSNCAKNPEIFQHW	random	seed2	3
HDVGQCDVSNCHKAPEYFQHW	random	seed2	3
HDVGQCDSSNCAKWVEPFQGW	random	seed2	3
HDFGQCESSNCAKWPDYFQHW	random	seed2	3
HDVGQCDSSNAAKWAEYFQKW	random	seed2	3
HDVGQGDSSSCAKWPEYFDHW	random	seed2	3
HDVGQCQSENQAKWPEYFQHW	random	seed2	3
HDVGQCYSSNCAKWPEHFEHW	random	seed2	3
HRVGRCDSSNPAKWPEYFQHW	random	seed2	3
HDVGQCDSDTCAKWPEYFQSW	random	seed2	3
HDVSQCDASNHAKWPEYFQHW	random	seed2	3
HDRGQCDSSNMAKWPEYFQFW	random	seed2	3
HDVGQCDSSNTAKWPEYMQNW	random	seed2	3
HYVGQCDSSNCANWPEYFQCW	random	seed2	3
HDNGICDSSNCAHWPEYFQHW	random	seed2	3
HDVGACDSSNCRKWPEIFQHW	random	seed2	3
HDYWQCPSSNCAKWPEYFQHW	random	seed2	3
RDVGQCDSWNCAKWPEYFVHW	random	seed2	3
WDVGQCDSSNCLKWCEYFQHW	random	seed2	3
HDVGQCDSSNCVKWPEMFHHW	random	seed2	3
HDVGQCDSSKCAKWWEEFQHW	random	seed2	3
HDVGQNASSNCVKWPEYFQHW	random	seed2	3
CDVGQCDSSNCAKWPIYFCHW	random	seed2	3
HDVGQCDSSNCAIWPEFFFHW	random	seed2	3
HDVGQTDSSNCPKWPWYFQHW	random	seed2	3
HDVGQCDSSNSAIWPECFQHW	random	seed2	3
HDVGQCDSSPCRKWPEYLQHW	random	seed2	3
HDVGQLDSSNCAGWPWYFQHW	random	seed2	3
HDVGWCDSSNCAKWREKFQHW	random	seed2	3
HDVGQCDSSNCSHWPEYFMHW	random	seed2	3
RTVGQCDSSNCAKWPEYFSHW	random	seed2	3
HDVGQCQSSFCAKWWEYFQHW	random	seed2	3
HDGGQWDSSNCATWPEYFQHW	random	seed2	3
HDVGQCDSSNCAKCPEYMQCW	random	seed2	3
EVVGQCISSNCAKWPEYFQHW	random	seed2	3
HDVGQCNSSNRAKWPEYWQHW	random	seed2	3
HDVGQCDAWNCAKDPEYFQHW	random	seed2	3
HDVGQCDSSNCAVRPAYFQHW	random	seed2	3
HDVEQCDSSNCHKWPEYEQHW	random	seed2	3
HDVGQCFSSNCAKWTEYFQWW	random	seed2	3
QDQGQNDSSNCAKWPEYFQHW	random	seed2	3
PFVGQCHSSNCAKWPEYFQHW	random	seed2	3
HDVGQCWSSNCCKWPEWFQHW	random	seed2	3
HNVGQCDSSNCAGWPEYFMHW	random	seed2	3
HDVGACDSSNCAKWPLYMQHW	random	seed2	3
HLVGQCQISNCAKWPEYFQHW	random	seed2	3
HDVGQCDTCNCAKWAEYFQHW	random	seed2	3
VDVGQCDSWNCAKWYEYFQHW	random	seed2	3
HDTGQCDSSNCALWPETFQHW	random	seed2	3
HPVGQCDQSNCAKWPEAFQHW	random	seed2	3
HVVGQCDSSNCAGAPEYFQHW	random	seed2	3
HDVGQCDSSECAKWPIRFQHW	random	seed2	3
HDVGQMCSGNCAKWPEYFQHW	random	seed2	3
HDVGQCQKSNCAQWPEYFQHW	random	seed2	3
HRVGQCWSSNCAKWPKYFQHW	random	seed2	3
HDVGQCDSSNCAMWPEYEQYW	random	seed2	3
HDPGQYDSSNCAKWPCYFQHW	random	seed2	3
FDVGQCDTSNCRKWPEYFQHW	random	seed2	3
HYVGQCDSSNFAKWHEYFQHW	random	seed2	3
HDVMQLDSSNCAKWPEVFQHW	random	seed2	3
HDVGMPDSSWCAKWPEYFQHW	random	seed2	3
HDVTQCDSSNSAKWYEYFQHW	random	seed2	3
HRVGAIDSSNCAKWPEYFQHW	random	seed2	3
HDVGQCDKLNCAKWPEYFQSW	random	seed2	3
HDVGQCDSSKTAKWPEYFNHW	random	seed2	3
VDVGQCDSSNCNKWPEYFRHW	random	seed2	3
HDVGQHKCSNCAKWPEYFQHW	random	seed2	3
HDVGQCYSSNFAMWPEYFQHW	random	seed2	3
HDKGQCDDSNCAKWPEYQQHW	random	seed2	3
HDAGQCDGSNCAKWSEYFQHW	random	seed2	3
HSVGQCDSSNCAKWCEGFQHW	random	seed2	3
HDVGQCDTSNQAYWPEYFQHW	random	seed2	3
HDWGQCTSNNCAKWPEYFQHW	random	seed2	3
HDVGQCDSSNCFKWREYEQHW	random	seed2	3
HDVGQCHWSNCAKWPEAFQHW	random	seed2	3
HDVGQCDSSMCHKWPDYFQHW	random	seed2	3
HDVGQCGSSFCAKWPEYFQPW	random	seed2	3
HDVGQCDLANCAKWPEYFQFW	random	seed2	3
HDVGQCDSSPCAGWPEKFQHW	random	seed2	3
HKVGQCDSSNAAKWPEYFQPW	random	seed2	3
HDVKQCDGSNCAKWAEYFQHW	random	seed2	3
CDVGACDSFNCAKWPEYFQHW	random	seed2	3
HDVWQCDSCNCAKWNEYFQHW	random	seed2	3
HDCGQCDSSNCALWPEMFQHW	random	seed2	3
HWVGQCDSGECAKWPEYFQHW	random	seed2	3
HDIGCCDSSNCAKWPAYFQHW	random	seed2	3
HDVGQCDSSNCAKVPSYFQWW	random	seed2	3
HDVGQCDSSNCAKDPLYFQFW	random	seed2	3
HDVMQCDSSNCMKWPEYFVHW	random	seed2	3
HDVGQCDSSNYAHWPEYFTHW	random	seed2	3
HDVGQCDSSNCAKWPEMMGHW	random	seed2	3
HDVGQCDSSYCAKWYEYFQKW	random	seed2	3
HDCGQCDSSNCAKWPQIFQHW	random	seed2	3
HDQGQCDSDNCAKWPEYKQHW	random	seed2	3
HDVGKCDNSNDAKWPEYFQHW	random	seed2	3
HDVGQCDSSQGAIWPEYFQHW	random	seed2	3
HDVGQQDSGNEAKWPEYFQHW	random	seed2	3
HDCGQCDSSNCAYRPEYFQHW	random	seed2	3
HDFGQCDFSNCATWPEYFQHW	random	seed2	3
HDVGQCDFSNCAKVPEYFWHW	random	seed2	3
HDVGQCDSLNCAKWPECFQDW	random	seed2	3
HAVGPCDSSNRAKWPEYFQHW	random	seed2	3
HDVGQCDSRNCAQNPEYFQHW	random	seed2	3
HDVGQCDSSNLDKWPEYFQWW	random	seed2	3
HDVGQCDSSNCAMWPEWFLHW	random	seed2	3
HDVRSCDSSNCAKWPEYFQTW	random	seed2	3
HMVGQCDMSNCAKWPEDFQHW	random	seed2	3
HDVGECDSSNCAQWPEYIQHW	random	seed2	3
HDVPQCDSSNCAKWPGGFQHW	random	seed2	3
HDVGQCDSSRCAKYPEWFQHW	random	seed2	3
HDVGTCDSSNCAEPPEYFQHW	random	seed2	3
HDVGQKDSSICAKIPEYFQHW	random	seed2	3
HFVGQCDSSNCAKWEEYFRHW	random	seed2	3
HDVGQCDMSNCKKWPEYFNHW	random	seed2	3
HAVGQCDISNCAKWPEYFQPW	random	seed2	3
HDVGQCDSYNCAKFSEYFQHW	random	seed2	3
DDVGQCDFNNCAKWPEYFQHW	random	seed2	3
HDVGQCDSSNLEKWPEQFQHW	random	seed2	3
HDVGQCWSSNCLKDPEYFQHW	random	seed2	3
HDVGQYDSSNCWKWYEYFQHW	random	seed2	3
HSVGQCDSSNCAKAPEYFQCW	random	seed2	3
HDVGQYDASNCAKWPEYIQHW	random	seed2	3
HDVGQCDSSNFNKWPEYIQHW	random	seed2	3
MDVGQCLSSNCAKWLEYFQHW	random	seed2	3
QDVGQQDISNCAKWPEYFQHW	random	seed2	3
HNVGQCDSSNCAKMKEYFQHW	random	seed2	3
HDVGQCASSNIAKWGEYFQHW	random	seed2	3
QDVGQCDLSNCAKWDEYFQHW	random	seed2	3
HDVGQVDSSNCAKWPEMFEHW	random	seed2	3
HGVGQCDFSSCAKWPEYFQHW	random	seed2	3
GDVGQCDSSNCAKWPEYNQLW	random	seed2	3
HDVGTCDNENCAKWPEYFQHW	random	seed2	3
HDVGPCDSSNCAKWPHYFFHW	random	seed2	3
HDVGQCDSSACAKHPKYFQHW	random	seed2	3
HDGGQPDSSNCAKWPEYFQMW	random	seed2	3
HDVGQRDSSNCAKWPEYIQGW	random	seed2	3
HDMGQCDSINCAKWPEYTQHW	random	seed2	3
HDVGQCDSSNCAKWYSYFEHW	random	seed2	3
CDVGQCDSGNNAKWPEYFQHW	random	seed2	3
HDVGQCDSRNCLKWPEAFQHW	random	seed2	3
KDVGQCDSSFCAKWPEYQQHW	random	seed2	3
HDVGQCKASNCAKWPEYFCHW	random	seed2	3
HDVGPCDSSDCAKWCEYFQHW	random	seed2	3
QDVGQCDSSNCAKWPEDFGHW	random	seed2	3
HDVYQCDSSNCAKWIEYLQHW	random	seed2	3
HDVGQEDSSYCCKWPEYFQHW	random	seed2	3
HDVGQCRSKNCAKWPEYFQFW	random	seed2	3
HDVGQCDWSNCATEPEYFQHW	random	seed2	3
HDVGQCDSSNCAKWGETFQGW	random	seed2	3
HDVGQCDNSNCAKIPEYFQTW	random	seed2	3
HDVGQCDSSNCAKWPEYCQAW	random	seed2	3
CDVGQCDSSNVAKWPQYFQHW	random	seed2	3
LDVGQCDSSPCAKWPESFQHW	random	seed2	3
HDVGQCDSSNCAGQPEYKQHW	random	seed2	3
HDVGQCDSQNCAKWPEVFAHW	random	seed2	3
HDVGQCQMSNCAKWPAYFQHW	random	seed2	3
HDVFQCDSMNCAPWPEYFQHW	random	seed2	3
HDVGGCFSSNCLKWPEYFQHW	random	seed2	3
HDMGQCDYSNCAKWPEYAQHW	random	seed2	3
HDVGSCDSSNCAKNPEYFQPW	random	seed2	3
HLVGQCDSSNEAKWPIYFQHW	random	seed2	3
HDVGNSDSSNTAKWPEYFQHW	random	seed2	3
HDVGQCDSSNVAKFTEYFQHW	random	seed2	3
HDVGQCSSSNCAKWPESFQVW	random	seed2	3
HTVGQCDSSNCAYWPDYFQHW	random	seed2	3
HDAGQCDSSNCAKWPEPFQYW	random	seed2	3
HDVGQCESSNCAKWPEYGQYW	random	seed2	3
HDVGQCDSGFDAKWPEYFQHW	random	seed2	3
EDVGQCDFSNCAKWPNYFQHW	random	seed2	3
HDVGQCKSSYCAKWAEYFQHW	random	seed2	3
NDVGKCDSSNCAKYPEYFQHW	random	seed2	3
HDIGQCDSHNCAKWPEYFQRW	random	seed2	3
HDVGQCDTSNPAKWQEYFQHW	random	seed2	3
HDVGMCDSSNCAKPPERFQHW	random	seed2	3
GDKGQCDSSNDAKWPEYFQHW	random	seed2	3
HDVGQCDSSPCAKWPVYFQGW	random	seed2	3
HPVGQCDSSNCAKWYGYFQHW	random	seed2	3
CDVGQCDSSNCAHWPETFQHW	random	seed2	3
HWVGQTDSSNEAKWPEYFQHW	random	seed2	3
HDVGQCDSSLCPKWPEYYQHW	random	seed2	3
HDVGQCDSRNCAKWPELFQGW	random	seed2	3
YDVGQCDSPNCAKWPEYFQQW	random	seed2	3
HTPGQCDSSLCAKWPEYFQHW	random	seed2	3
HDVGQHDSSWCAKWPETFQHW	random	seed2	3
HDVGQCDSHNNAKWPEYFQFW	random	seed2	3
GDVGQCDSSNHAKWPECFQHW	random	seed2	3
HDVDQYDSSNCAYWPEYFQHW	random	seed2	3
HDQCQCDSSNCAKWWEYFQHW	random	seed2	3
HDVGQCKSSNCAFEPEYFQHW	random	seed2	3
HDLGQCDSSNCTKWTEYFQHW	random	seed2	3
EDVGQCDSSNCAMWPEYTQHW	random	seed2	3
HDVGQCDESNCAKWPEMNQHW	random	seed2	3
HDVGQCDSSNCAKWPEHFCAW	random	seed2	3
HDVGQYDSSNCAKWPEYDYHW	random	seed2	3
HDVGDCDSSTDAKWPEYFQHW	random	seed2	3
HDVHQCDSSDCARWPEYFQHW	random	seed2	3
HDVGICDFSNCSKWPEYFQHW	random	seed2	3
HDKGQCTSSNCAKWPEYFYHW	random	seed2	3
TDVGQCDGSNCAKWPEYRQHW	random	seed2	3
HDVGQCDSSNFAKVCEYFQHW	random	seed2	3
HDNGQCDSSNCDKWPVYFQHW	random	seed2	3
HDRFQCDSSNCAKWTEYFQHW	random	seed2	3
HDVGTCYSSNCAGWPEYFQHW	random	seed2	3
HDVGMCGSSNCAKWPEYFGHW	random	seed2	3
HDVGTSDSSNCAKWPEYFQPW	random	seed2	3
RDAGQCDSSNCAHWPEYFQHW	random	seed2	3
HDVGQCDSSNCAKWPFVFVHW	random	seed2	3
HDVGFCCSSNCACWPEYFQHW	random	seed2	3
HDVGQCDSSYCWKWPEYFQKW	random	seed2	3
HDVGQLDSYNCAKWPEIFQHW	random	seed2	3
HDVGNMDSSNCAKWPSYFQHW	random	seed2	3
HDVGQVDSSHCIKWPEYFQHW	random	seed2	3
HDVQQLDSRNCAKWPEYFQHW	random	seed2	3
HDVGQCDSSNCKKRPSYFQHW	random	seed2	3
HDTGQYDSSNCAKWDEYFQHW	random	seed2	3
HDVGQCDSSNMAKAPEYFQYW	random	seed2	3
HDVGQCDSSNCAKDVWYFQHW	random	seed2	3
HDVYQCDSSNCAKWCEYQQHW	random	seed2	3
HDVGWCDSGNDAKWPEYFQHW	random	seed2	3
HVVGQCDSSNCAKSPELFQHW	random	seed2	3
HDVCQCDSSNCAKWPPYFQVW	random	seed2	3
IDVGLCWSSNCAKWPEYFQHW	random	seed2	3
HDVPQCDSSNCAKWPNYFSHW	random	seed2	3
NDVGQCDSSNDAKDPEYFQHW	random	seed2	3
HDNGQCDSENCAKWREYFQHW	random	seed2	3
HDVGQCDSVNMAKWPEYFIHW	random	seed2	3
HDVGECDSSNCAKWPDYFQRW	random	seed2	3
HDVHQCDSMNVAKWPEYFQHW	random	seed2	3
HDVGQCPSSNSAVWPEYFQHW	random	seed2	3
HDVGECDSSNCAKYPEYPQHW	random	seed2	3
HDVGACDRQNCAKWPEYFQHW	random	seed2	3
HDVGQCDSINCEKWPETFQHW	random	seed2	3
HDVGQCDRSVCAKWPEYFQNW	random	seed2	3
HDVGQCDSSMCMKCPEYFQHW	random	seed2	3
HQVGQCDSSNCAKQPEYFKHW	random	seed2	3
HDVHQYDSSNCAKEPEYFQHW	random	seed2	3
HDVGQCYDSNCAKWTEYFQHW	random	seed2	3
ADVGQCDSSNCMPWPEYFQHW	random	seed2	3
HDVGQCDSYNCPKEPEYFQHW	random	seed2	3
HDVVQCDASNCAKWPEPFQHW	random	seed2	3
HDVGYCLSSNCAKWPEPFQHW	random	seed2	3
HDVGQCDSSNCAKDPLYNQHW	random	seed2	3
HDVGQDDSSWCAKCPEYFQHW	random	seed2	3
IDVGQCYSSNGAKWPEYFQHW	random	seed2	3
HDVGQCDSSNCAKWPEYLTNW	random	seed2	3
HDVGQCCSFNCAYWPEYFQHW	random	seed2	3
HDVNQCDSSNCAKWPAYEQHW	random	seed2	3
HDVGQCDSSNSAKWPGIFQHW	random	seed2	3
HNVGQCDSSNCAKWPEYKQAW	random	seed2	3
HDVGQWNSSNCAKWPELFQHW	random	seed2	3
HLVGQADSSNCAKWPEIFQHW	random	seed2	3
ADVGQCDSSNQAKWPWYFQHW	random	seed2	3
HDDGQCDSSFRAKWPEYFQHW	random	seed2	3
HWVGQKDRSNCAKWPEYFQHW	random	seed2	3
HDVGQCDSSNCAKWYEGFQPW	random	seed2	3
HMVGQCDSSNRAKWPEWFQHW	random	seed2	3
HDFFQCDSSNCTKWPEYFQHW	random	seed2	3
HDVGQCDSSNCAIWPEWFQSW	random	seed2	3
HPVGQCDWSNCAKWPEYCQHW	random	seed2	3
EDVGQLDSSNCAKWPEYGQHW	random	seed2	3
HDGGGCCSSNCAKWPEYFQHW	random	seed2	3
HDVGQCLSSNCDKVPEYFQHW	random	seed2	3
HFVGQCDSSNCAKNPEYFPHW	random	seed2	3
HDWGQCDSSNFAKWPEYFQMW	random	seed2	3
HDVGQCDSSNVAYWWEYFQHW	random	seed2	3
HDVGQCDSSNDVKWAEYFQHW	random	seed2	3
HDWGQCDSLVCAKWPEYFQHW	random	seed2	3
HDVGQCTSSNCARWPEYRQHW	random	seed2	3
HDQGPCDSSNRAKWPEYFQHW	random	seed2	3
HDVAQFDSSNCAKWPEYFTHW	random	seed2	3
HDVGQCHSSNCAKWPCYFGHW	random	seed2	3
RDVTQCDSSNCDKWPEYFQHW	random	seed2	3
VPVGQCFSSNCAKWPEYFQHW	random	seed2	3
RDVGQCDSSSCAKGPEYFQHW	random	seed2	3
HDVGQCASSNCSKWPEYKQHW	random	seed2	3
HDVGQCNSRNCAKKPEYFQHW	random	seed2	3
HDVMQCLSSNHAKWPEYFQHW	random	seed2	3
HIVGWWDSSNCAKWPEYFQHW	random	seed2	3
HDVSQCDSDICAKWPEYFQHW	random	seed2	3
HFVGQCDSSLCAKPPEYFQHW	random	seed2	3
HDVGQCDSSLCANWHEYFQHW	random	seed2	3
HDVTKCDSSNCAKWPEYFQNW	random	seed2	3
HDIGQCDSSNCAKWKCYFQHW	random	seed2	3
HTVGQCDSSSCAKWPEYFQKW	random	seed2	3
HPVNQCDSSQCAKWPEYFQHW	random	seed2	3
HDVFQGDSSNCAKWAEYFQHW	random	seed2	3
HDVVQCDSSNCAKWPWYFQIW	random	seed2	3
HDVGQNDSSNCAAWPEYLQHW	random	seed2	3
HDSGQCFSSNCAYWPEYFQHW	random	seed2	3
HDVGGCDSSNHAKWPLYFQHW	random	seed2	3
HDVGQCQSGNCAKWAEYFQHW	random	seed2	3
HDVGLCDDSNCAKWPVYFQHW	random	seed2	3
VDVGQCDSSQCAKWPEIFQHW	random	seed2	3
HDVGDCDSSNCAKWPEYLFHW	random	seed2	3
HDVGQCDSENCAKWPEYDDHW	random	seed2	3
HDVGQCDQSNCAKWSEYFVHW	random	seed2	3
HDVSQCASSNCAKWPVYFQHW	random	seed2	3
FDVGQIDSSNCAKWDEYFQHW	random	seed2	3
HVVGQCWSSFCAKWPEYFQHW	random	seed2	3
HSVGQCDSSNCAKWEEYFQVW	random	seed2	3
HDVGQCDSSNYAKGPEYFKHW	random	seed2	3
HDVGQLDVSNCAWWPEYFQHW	random	seed2	3
HDVGQCDSSICCKWWEYFQHW	random	seed2	3
HDVGPCFSSNCAKWPEYFVHW	random	seed2	3
HDVGQCDSSNCYKVTEYFQHW	random	seed2	3
EDVGQCDSQNCSKWPEYFQHW	random	seed2	3
HDVGQCDSSMCMKWPEDFQHW	random	seed2	3
HGVGQCDDSNCAKWPEYFQDW	random	seed2	3
HDVIGCDSSNCAKWPEYYQHW	random	seed2	3
HDVGQCDSSNCAKWPEYEPYW	random	seed2	3
HDVGQCDSRNCYKWPEYPQHW	random	seed2	3
HDVGQCDSSNCAKYPRYFLHW	random	seed2	3
HDVGQCDSSNCAKWSEAFQVW	random	seed2	3
HDVGQCTSSGCAKWYEYFQHW	random	seed2	3
HDHEQCDSSNCAKWPEYYQHW	random	seed2	3
HDTPQCDSSNCAKWPEYFQTW	random	seed2	3
HDVGQCDSSCCQKWPEGFQHW	random	seed2	3
HDVGQCVGNNCAKWPEYFQHW	random	seed2	3
HDVGQCRSENCAKWPEYFIHW	random	seed2	3
HDVGWGDSSNCAKMPEYFQHW	random	seed2	3
HDVGQCDSNNKAKWPEAFQHW	random	seed2	3
HDVGQCDSCNCQKWPEYVQHW	random	seed2	3
HDHGQCDSSNCAKWPEYVQRW	random	seed2	3
HDTGQCDSSNCAQWPEYFRHW	random	seed2	3
HDVTQCDSSNNAKAPEYFQHW	random	seed2	3
HDVGQCTSSNHAKFPEYFQHW	random	seed2	3
HDVGQMDSSNWAKQPEYFQHW	random	seed2	3
HDVVQNDKSNCAKWPEYFQHW	random	seed2	3
HDVGQCDSCNCAEWPAYFQHW	random	seed2	3
HDVGQCDSSNCAIWNEYFCHW	random	seed2	3
CDVGQCDSSNTAKKPEYFQHW	random	seed2	3
HDVDACDWSNCAKWPEYFQHW	random	seed2	3
HDVGQCDSSACNKWPEYFRHW	random	seed2	3
HDVGQRDSSNCAKWNEYFKHW	random	seed2	3
HDVGQCDSSNPAKEPEYFQRW	random	seed2	3
HDFGQPKSSNCAKWPEYFQHW	random	seed2	3
EDVGQCLSSNCAKWPFYFQHW	random	seed2	3
HDVGACDSSICAWWPEYFQHW	random	seed2	3
HDVKQADSSNCAKHPEYFQHW	random	seed2	3
HDVKQCDSSNCLKWPEYFAHW	random	seed2	3
HGTGQCDSSNCVKWPEYFQHW	random	seed2	3
HDVGICDSSNCAKNPGYFQHW	random	seed2	3
HDVGQCDSSNRAIWPECFQHW	random	seed2	3
PDVGVCDWSNCAKWPEYFQHW	random	seed2	3
MDVGQCDSSNCAMPPEYFQHW	random	seed2	3
KKVGQCMSSNCAKWPEYFQHW	random	seed2	3
HFVGQCDSSNCAKYPEYFQEW	random	seed2	3
HIVGQCDSSNCAKWQETFQHW	random	seed2	3
HDVGQCDSSNCAKWPEVPKHW	random	seed2	3
KDTGQCDSSNCAKWPEYFQYW	random	seed2	3
WDVGQCTSSNCAKPPEYFQHW	random	seed2	3
HDVGQCDSSNDAKNKEYFQHW	random	seed2	3
HDVGQCDKLPCAKWPEYFQHW	random	seed2	3
HDVGQCHSSNCAKWPENCQHW	random	seed2	3
HDVGQCDRSNHAKWPEYWQHW	random	seed2	3
HEVGQCDSSNCAKWPGYEQHW	random	seed2	3
HDVGQCDESNCAKWPEYFYRW	random	seed2	3
HDVAQMDSSNCAKWPEYFGHW	random	seed2	3
HTVGQCDSSNCASNPEYFQHW	random	seed2	3
HDVGQLDASNCIKWPEYFQHW	random	seed2	3
HDVGQLDSSNCAKWPWYFGHW	random	seed2	3
HDVELCDSSNCAKWPEYIQHW	random	seed2	3
LDVGQCDSSLCFKWPEYFQHW	random	seed2	3
HDVGQPDSYNCAKWPKYFQHW	random	seed2	3
QDVGQCDSSACAKWPETFQHW	random	seed2	3
HDVDQCRSSNCAKWNEYFQHW	random	seed2	3
HPVGQYDSSNCAKWKEYFQHW	random	seed2	3
TIVGQCDSSNCAKWPEYFLHW	random	seed2	3
HCVGQCDSGNCAKWPEMFQHW	random	seed2	3
HDVGQCDSSGCAKWVRYFQHW	random	seed2	3
HDVGQCDDSNCAAWPEYNQHW	random	seed2	3
HDQEQCDSSNCAKWSEYFQHW	random	seed2	3
HDVGQCDSSAGAKWPEYTQHW	random	seed2	3
HDVGQHDYSNCARWPEYFQHW	random	seed2	3
HDVGQCDSSTCHKCPEYFQHW	random	seed2	3
HDVGQCPSANCAKWWEYFQHW	random	seed2	3
QDVHQCDSSNCAKWPEYFGHW	random	seed2	3
QDTGQCDSSNCAKWPEYFTHW	random	seed2	3
IDVGQCDCANCAKWPEYFQHW	random	seed2	3
HDVGQVDSSNCAKNPHYFQHW	random	seed2	3
HMVGQKDSSNCRKWPEYFQHW	random	seed2	3
HSQGQCDSYNCAKWPEYFQHW	random	seed2	3
HDVGQCTSSNCAKDPNYFQHW	random	seed2	3
HDVGVCDGSNCAKWPEYLQHW	random	seed2	3
HDVGQCTSSNCAKWPEWPQHW	random	seed2	3
HDVGQCDSSNCAFWPESFCHW	random	seed2	3
HDVGQCDSSNCANWPVPFQHW	random	seed2	3
HDLGQSDSSMCAKWPEYFQHW	random	seed2	3
HDVGQCDSLNCAKSHEYFQHW	random	seed2	3
HDVGQQDSSNCAKWPDYFVHW	random	seed2	3
HDVGQSDSSNCAKWNEYFQSW	random	seed2	3
HDVGQCDQSNCARWPEWFQHW	random	seed2	3
SDVTQCDSSNCAKWQEYFQHW	random	seed2	3
HCVGQCDSSNPAKWPEYGQHW	random	seed2	3
HVVGQCKSSNCAKWPNYFQHW	random	seed2	3
HDVGMCDSSNCAMWPIYFQHW	random	seed2	3
HDDGQCMSSECAKWPEYFQHW	random	seed2	3
HDCGDCDSSNCAKQPEYFQHW	random	seed2	3
HDVGQCMESNCAKWPEYFVHW	random	seed2	3
HDYGKCDSSNCAKWPEYFQCW	random	seed2	3
HMVGQCDDSNCAKWKEYFQHW	random	seed2	3
HDVGQCDSSNGAKWPETFNHW	random	seed2	3
HDVYHCDSSNCATWPEYFQHW	random	seed2	3
HDVGQCDPSNCAKWPEYQMHW	random	seed2	3
HDVGQCVSQNCAKWPEYWQHW	random	seed2	3
HDVGQKDSSNWAKWPESFQHW	random	seed2	3
HLVGECDSSNCAKWPEYFGHW	random	seed2	3
ADVGQCDSSNCKKWPEYMQHW	random	seed2	3
HETGQCDSANCAKWPEYFQHW	random	seed2	3
KMVGQCDSSNCAKFPEYFQHW	random	seed2	3
HDVGSCDASNCAKWCEYFQHW	random	seed2	3
HDHGQCDSQNCAKWQEYFQHW	random	seed2	3
HIVGQCDFSNCAKWCEYFQHW	random	seed2	3
HDVKQCDWSNCAKWPEYFQKW	random	seed2	3
HDVGQCLSSNCAKWPEFFQKW	random	seed2	3
HDTGQCDSSNCAKWTEYYQHW	random	seed2	3
HDVGQCDSSNVAKWLEYFRHW	random	seed2	3
HDVYQCDSSNDAKWPEYFQGW	random	seed2	3
HKVGHCDTSNCAKWPEYFQHW	random	seed2	3
GDVGQCGSSNCAKWPHYFQHW	random	seed2	3
KMVGQCDASNCAKWPEYFQHW	random	seed2	3
HDVGQCDPSTCAKWPEYWQHW	random	seed2	3
HCVGQCDSSNCAKWPEGFQSW	random	seed2	3
HDVGQDDSSNCAKWPVYFQFW	random	seed2	3
HDVWQIDMSNCAKWPEYFQHW	random	seed2	3
HDVGQDDSENCNKWPEYFQHW	random	seed2	3
HDVGQCDSSNCAKWQEYFILW	random	seed2	3
HDVGQCDCSNFAKWPEYFRHW	random	seed2	3
HDVGQIESSNCAMWPEYFQHW	random	seed2	3
HMVFQCDSSNCPKWPEYFQHW	random	seed2	3
HDSGQCDSYNVAKWPEYFQHW	random	seed2	3
HDVCQCCSSNCAKWPEYFDHW	random	seed2	3
HYVGQCDISNCAKWPEDFQHW	random	seed2	3
HWVGQCDSSHCAKWPEYGQHW	random	seed2	3
PDVGQCDSTPCAKWPEYFQHW	random	seed2	3
HDVGQCVWSNCAKWKEYFQHW	random	seed2	3
HDTGQCDSSNCAVWPEYFQAW	random	seed2	3
HDVGQCDSSNCADHPELFQHW	random	seed2	3
WFVGQCDSSNCAKWPEDFQHW	random	seed2	3
HDVGNCDDSVCAKWPEYFQHW	random	seed2	3
HDVGQCFSSNCAEWPERFQHW	random	seed2	3
HDVGQCDSWNCAKKPEYTQHW	random	seed2	3
HDVGQCDWTNCAKWDEYFQHW	random	seed2	3
HDVGQCEYSNCCKWPEYFQHW	random	seed2	3
HIVGQMDSSNCAKWPEYGQHW	random	seed2	3
HIVGQCDSENCAKWWEYFQHW	random	seed2	3
HDVGQCQSSNHAIWPEYFQHW	random	seed2	3
HDVGQQDESGCAKWPEYFQHW	random	seed2	3
HDVGKCSSSNCAKWPEYFNHW	random	seed2	3
HDVGQCDSGACAKLPEYFQHW	random	seed2	3
HDVGQCDSSMCAGWPELFQHW	random	seed2	3
HDVGQCGSSNCAKWHEYFAHW	random	seed2	3
HDVGQCDSSECFKWPETFQHW	random	seed2	3
HDVGQKKSSNCAKHPEYFQHW	random	seed2	3
HDVGQCDHSNCAKYPEYFQMW	random	seed2	3
HDVGQADSSNCAIWPEYYQHW	random	seed2	3
HDEGQCDHSNCADWPEYFQHW	random	seed2	3
HNVAQCDSSNCAKWPEYFQKW	random	seed2	3
MDVGQCDDSNCAKWPCYFQHW	random	seed2	3
HEVSRCDSSNCAKWPEYFQHW	random	seed2	3
HRVVQCDSSNGAKWPEYFQHW	random	seed2	3
HDVGQTDSSNCAKTPELFQHW	random	seed2	3
HDVGQCDSANCAHWHEYFQHW	random	seed2	3
HSTGQCDSSFCAKWPEYFQHW	random	seed2	3
HPVGQCDSSNCADWIEYFQHW	random	seed2	3
HDGGQCESSNCAKQPEYFQHW	random	seed2	3
HDYGQCDLSNCAKWPEYRQHW	random	seed2	3
HDVGQCDGSNCAKWPEYEQGW	random	seed2	3
HDVGQHDSSACLKWPEYFQHW	random	seed2	3
HDVGQCDSRICRKWPEYFQHW	random	seed2	3
HDVGQCDSWNCYKWPEYFQAW	random	seed2	3
HDIGQCYSSNCAKWPEYFQVW	random	seed2	3
HDVGQCDSSNCAKWPAYFGTW	random	seed2	3
GDVGQCDSSNCAKWPIYFRHW	random	seed2	3
HDVGKCDSSNCIEWPEYFQHW	random	seed2	3
HDVGVCDSINYAKWPEYFQHW	random	seed2	3
HDVGQCDSSNCAKWDEYFYVW	random	seed2	3
[truncated: 23,040 more rows]
