# Supplementary material for: Rapid discovery of high-affinity antibodies via massively parallel sequencing, ribosome display and affinity screening
Source: Nat Biomed Eng. 2023 Oct 9;8(3):214–32. doi: 10.1038/s41551-023-01093-3 (PMC10963267; doi:10.1038/s41551-023-01093-3)
Supplement: Supplementary file 5 — Characterization data for all anti-lysozyme nanobodies, anti-IL-7 scFvs and anti-HER2 scFvs that were selected for expression, purification and biophysical analyses. [file 41551_2023_1093_MOESM5_ESM.xlsx]

## Sheet: Nb _HEL
									Deep Screening												Octet
Clone ID	Barcode	CDR1	CDR2	CDR3	Library	Exp. ID			Mean intensity at 0nM	Mean intensity at 100nM	Mean intensity at 300 nM	Mean intensity after 10 minute wash	KDapp (M)	KDapp R^2	KDapp AUC	Koff app 1	Koff app 2	Koff app R^2	Koff app AUC		KD (M)	KD Error	KD R^2	Ka (1/Ms)	Ka error	Ka R^2	Kd (1/s)	Kd error	Kd R^2
M1	CTACTATTCGCCTTTCATCCAAGGTCGC	GTIFDTLSM	EFVATIADGSTTYY	AVQYPSYTWYWTYNYWGQG	R3 MACS	FC071			118.34	139.92	219.46	152.87	1.69e-05	0.98	4.93e-05	2e-05	0.00447	0.88	1170000		1e-05	2.79022e-10	0.652648	1462.6	2.8958e-30	0.94561	-0.000523619	5.58043e-10	0.359686
M2	TGATGCCAATCATACGCACTATAGGTTA	GNIFRSRYM	ELVAGIAGGSITNY	AASDWVDPYYDDYYYWGQG	R3 MACS	FC071			117.38	176.59	295.31	217.48	4.58e-06	1	6.49e-05	3.68e-16	0.00104	0.95	1400000		1e-05	2.78937e-10	0.477658	2838.04	8.20616e-32	0.98212	-0.00016266	5.57875e-10	-0.0268042
M3	TACTAAATTGATCGTTTGACCTGGCTCT	GYIFYSIAM	ELVASIATGTNTYY	VRWSYYIRLYYWGQGTQVT	R3 MACS	FC071			128.08	142.38	218.08	210.32	1.47e-05	0.98	5.02e-05	1.61e-23	0.000947	0.95	1140000		1e-05	1.04742e-10	0.514746	2711.68	1.89744e-30	0.991281	-0.00135939	2.09483e-10	0.0382114
M4	CTTATCTTTCGGACGCGCGAGCACGTTC	GSIFVSIEM	EFVASIGSGTSTYY	VQRSFESYGYWGHVYWGQG	R3 MACS	FC071			113.11	266.98	394.45	250.1	1.97e-07	1	8.73e-05	5.29e-06	0.00141	0.87	1700000		8.18726e-06	7.20266e-07	0.522305	1001.42	1.77017e-30	0.895376	0.00819886	1.44053e-06	0.149233
M5	CTGACGTATGGGCGGGTCAGACTATTCC	GSIFYYTDM	EFVASIGYGGITYY	VQRSFESYGYWGHVYWGQG	R3 MACS	FC071			119.7	419.48	552.87	341.47	1.06e-07	1	0.000137	3.74e-05	0.00224	0.96	2240000		1.90081e-08	4.86456e-13	0.993304	25719.9	6.81929e-33	0.999873	0.000488886	9.72912e-13	0.986735
M6	TACGGTATACGCCAATTGAGGATAACCA	GSISRDPDM	EFVASISGGTTTYY	VQRSFESYGYWGHVYWGQG	R3 MACS	FC071			104.74	519.5	632.8	396.63	6.36e-08	1	0.000155	9.11e-16	0.00116	0.99	2380000		1.42057e-08	1.1725e-12	0.992463	51316.7	7.46231e-32	0.999498	0.000728988	2.345e-12	0.985429
M7	TTTGTACTCTTTATTCGAAGACGTTGTC	GSIFRWKFM	ELVATISGGASTYY	VSTPTVYWFWYWGQGTQVT	R3 MACS	FC071			115.56	266.95	369.65	242.2	7.4e-08	1	9e-05	0.00251	3.86e-17	0.94	1340000		1e-05	23.8154	-3.08631	31266.3	6.78409e-21	0.0386938	1.12592	47.6307	-6.2113
M8	AGTGGAGGTCAATTTTGTGTCCCGGTAT	GNIFQIKYM	EFVAAINDGGTTNY	VGGRNDLVWVWWRPWVYIY	R3 MACS	FC071			117.01	199.77	247.36	184.96	1.02e-07	0.99	6.42e-05	1.31e-16	0.00152	0.9	1310000		1e-05	8.8325e-06	0.0520574	14044.7	8.75877e-28	0.93892	0.0272814	1.7665e-05	-0.834805
M9	AAGTCTACGTTAAATCTAGCGCGAAAAA	GNISYTADM	EFVASITWGGTTYY	VQRSFESYGYWGHVYWGQG	R3 MACS	FC071			115.61	267.72	402.74	272.26	1.36e-07	0.99	9.5e-05	1.4e-05	0.00139	0.97	1660000		1e-05	8.14075e-09	-0.0425005	1363.13	1.95374e-29	0.738453	0.00642946	1.62815e-08	-0.823454
M10	TCCCTTTGGGGTTTCAAGCATGCCGAAC	GTIFYYFYM	EFVASINYGASTYY	AESYTSVYYSYWGQGTQVT	R3 MACS	FC071			120.95	187.02	288.09	241.14	7.45e-07	0.99	6.51e-05	3.88e-05	0.00235	0.87	1280000		1e-05	9.18744e-10	-15.3573	999.683	5.10037e-30	0.877585	-0.00150851	1.83749e-09	-31.5921
M11	CGGATTGGTCAGGTCTCTCCAGGGAGTG	GTIFVWSDM	EFVASIGYGGSTYY	VQRPFESYGYWGHVYWGQG	R3 MACS	FC071			116.69	249.91	378.08	256.5	2.74e-07	1	8.94e-05	1.78e-05	0.00159	0.97	1590000		4.87078e-08	4.3349e-12	0.898642	5133.2	7.59943e-32	0.994885	0.000250027	8.6698e-12	0.802398
M12	TTAAGACCATAGTGTCCTCCGTTTGTGT	GNISPTADM	EFVASISYGASTYY	VQRSFESYGYWGHVYWGQG	R3 MACS	FC071			126.44	489.16	638.72	350.34	4.01e-08	1	0.000147	5.56e-24	0.00129	0.99	2260000		1.06272e-07	2.30079e-11	0.247387	4774.57	1.34761e-29	0.969076	0.000507405	4.60157e-11	-0.474302
M13	TATGGCCGGTATCAATTAGTTCCACGCA	GSISRTADM	EFVAAIAPGAITYY	VQRSFESYGYWGHVYWGQG	R3 MACS	FC071			117.49	355.65	438.6	226.63	8.04e-08	1	0.000113	1.98e-26	0.00149	0.88	1760000		4.42488e-08	1.79409e-12	0.982935	14101.5	4.50961e-32	0.999659	0.000623975	3.58818e-12	0.96621
M14	CAGGGCATATTGCAAGTCTTCTTCACGC	GSIFHDFFM	EFVAGITEGGSTYY	VALKYADYFGYWGQGTQVT	R3 MACS	FC071			114.87	184.02	297.59	242.24	1.36e-06	0.99	6.99e-05	2.04e-05	0.00173	0.96	1440000		4.16282e-07	3.27296e-10	0.16907	1403.51	2.38331e-28	0.640214	0.000584256	6.54591e-10	-0.302075
M15	TTAGGGGAGAAGAGCAGTGTGGAAAACA	GTISSQKLM	EFVAAINDGATTNY	AYYDVRGYYWGTFGYWGQG	R3 MACS	FC071			122.27	318.71	411.72	233.75	6.44e-08	0.98	0.0001	4.14e-05	0.00368	0.98	1470000		9.81152e-09	2.18461e-13	0.991605	29756.8	2.48005e-33	0.999804	0.000291959	4.36923e-13	0.983406
M16	CAGCATTCTTCGCTTCATCATTCGAAAA	GYIFYSIAM	ELVASIATGTNTYY	VTYPIRVSAPYWYGAYHRY	R3 MACS	FC071			118.6	147.22	280.67	177.68	8.81e-06	0.98	5.81e-05	0.00238	1.2e-06	0.93	1420000		1e-05	7.48276e-10	0.496817	2250.96	2.01422e-29	0.680486	-0.00312316	1.49655e-09	0.313149
M17	GTGCATGGGGGAGGCCGACAGTGGTAAA	GSIFHDFFM	EFVAGITEGGSTYY	VALQYADYFGYWGQGTQVT	R3 MACS	FC071			103.19	151.96	276.35	180.69	1.15e-05	0.97	5.43e-05	4.38e-05	0.00321	0.9	1140000		1e-05	7.44449e-11	0.894957	1670.57	3.19103e-31	0.984493	-0.00178294	1.4889e-10	0.805421
M18	ATCCTTCCTCAATGGGGTGTAAGATTTA	GTIFDTYDM	ELVAAITPGANTYY	VTDPWDGRHSYWGQGTQVT	R3 MACS	FC071			127.31	137.61	242.83	195.15	1.23e-05	0.98	5.36e-05	6.08e-06	0.00132	0.9	1310000		1e-05	2.92902e-12	0.980021	3327.13	2.93949e-31	0.994474	-0.000727512	5.85804e-12	0.965568
M19	AGTCTAGTTAGGCAGTCATTAGTATACA	GYIFQYGSM	ELVAAIGGGGNTYY	VYNRVTRTLYYWGQGTQVT	R3 MACS	FC071			120.03	153.63	252.06	140.06	1.31e-05	0.99	5.2e-05	8.73e-21	0.00223	0.97	1050000		1e-05	3.31822e+12	-5.75545	41459.8	4.494e-15	4.422e-05	30.2723	6.63643e+12	-11.5109
M23	CAGAAGGGGCTGTCATTATCGGTAGAGA	GTISYGADM	EFVASIGSGSITYY	VQRSFESYGYWGHVYWGQG	R3 MACS	FC071			113.82	345.75	481.64	345.97	4.57e-08	0.98	0.000113	6.25e-06	0.00115	0.98	1850000		4.68333e-08	1.63394e-13	0.998353	11670.2	2.73926e-33	0.999839	0.000546555	3.26788e-13	0.996866
C1	ATTAGTGTTTAAATAGGAGGGCCTTGAT	GSIFWAGYM	EFVAAIDYGANTYY	VDRQPYYRRDNSHLY	R3 MACS, 96 colony pick	FC071			110.42	155.2	260.22	183.39	1.19e-05	0.99	5.5e-05	4.14e-20	0.000918	0.67	1320000		6.73878e-08	1.30745e-12	0.987926	9495.66	6.95949e-33	0.999796	0.000639892	2.6149e-12	0.976055
C2	TTTTGAGCCCGTAGTTTCAGTTTGGACG	GNISADASM	EFVAAIARGATTYY	VDQYDVTKRYIGHIY	R3 MACS, 96 colony pick	FC071			105.22	143.42	244.95	171.84	1.19e-05	0.99	5.28e-05	1.68e-45	0.016	0.84	1250000		5.97974e-08	6.88314e-13	0.998234	18546.1	1.00816e-33	0.999882	0.00110901	1.37663e-12	0.996587
C3	GTTTATGTTTGTAGCGCCAGTGTGTTCT	GNISTLDGM	EFVATIAYGSSTYY	AADYSTIHIQYASYYGHQY	R3 MACS, 96 colony pick	FC071			118.83	161.28	244.79	182.18	3.46e-06	1	5.32e-05	1.6e-27	0.00153	0.89	1210000		1e-05	6.73857e-11	0.645937	1140.45	1.55886e-30	0.936039	-0.00121184	1.34771e-10	0.355836
C4	AAACTCCGACGGCCCTCTGCGTCCCCGG	GYIFNGDYM	EFVASITIGGTTNY	ADSLAGDPRQETHIY	R3 MACS, 96 colony pick	FC071			118.09	144.89	182.07	148.47	1.16e-06	0.98	4.52e-05	1.56e-22	0.00174	0.85	1080000		1e-05	1.75047e-10	0.772168	2227.76	4.79156e-32	0.832842	-0.00217327	3.50095e-10	0.711493
C5	TTATACTATCTGGATAAGTGGATCAATG	GNISRYWGM	EFVASINYGTNTYY	VFVEDSPQHGY	R3 MACS, 96 colony pick	FC071			126.41	147.67	240.32	196.74	1.34e-05	0.98	5.4e-05	4.19e-05	0.0118	0.86	1290000		1e-05	0.0025602	-3.26281	87387.9	3.64602e-25	0.410592	0.156142	0.00512041	-6.93621
C6	GCGTGCTTGGAGGGCGATCTCAGACGTT	GYISVRPIM	EFVAGITYGTTTYY	VESTYYVPYYY	R3 MACS, 96 colony pick	FC071			129.39	167.02	228.54	203.44	9.34e-07	0.99	5.32e-05	3.67e-19	0.000839	0.84	1300000		1e-05	5.01406e-11	0.670336	1722.28	1.74741e-30	0.982053	-0.00106233	1.00281e-10	0.358619
C7	TTCAGGTAGTCATAGATGACACAGAAAG	GYISVDSLM	ELVATIGYGTNTNY	AGFYYRPWPGGVAHTDYDY	R3 MACS, 96 colony pick	FC071			115.27	146.24	223.81	142.92	1.55e-05	0.99	4.97e-05	4.02e-52	0.0157	0.85	1170000		1e-05	0.489012	-3.6962	50274.9	8.9486e-23	0.118099	0.543152	0.978025	-7.5105
C8	TGTTTTTGCTGAATTTTGTGAGTTATCA	GTISYYYDM	ELVAAIDDGGTTYY	VTDPWDGRHSY	R3 MACS, 96 colony pick	FC071			131.76	145.07	191.38	153.65	2.37e-05	0.97	4.64e-05	6.09e-06	0.00182	0.5	1120000		1e-05	2.9453e-05	-0.306877	10912.9	8.73407e-30	0.955327	0.0351526	5.8906e-05	-1.56908
F1	ATTTGAGTCGGTTGGTTTGCCCCGTGCA	GNISYTADM	EFVAGIGDGGITNY	VQRSFESYGYWGHVYWGQG	R3 FACS	FC069			123.2	203.58	452.92	263.93	5.01e-06	0.99	8.28e-05	1.62e-22	0.00186	0.99	1800000		1e-05	1.59928e-11	0.881801	4851.29	2.37805e-32	0.996887	-0.000382536	3.19856e-11	0.766716
F2	TACGCGACGGAATTTAAAGTTTAGTAGA	GTIFASGSM	EFVAAITWGGNTYY	VDWRYGGQRYHRHIYWGQG	R3 FACS	FC069			103.61	385.47	542.11	529.72	1.49e-07	0.99	0.000122	3.2e-46	0.000409	0.66	3320000		1e-05	2.10547e-12	0.979632	4336.58	4.55784e-32	0.994459	-0.000518008	4.21094e-12	0.964804
F3	TACTTAGTGTTCTAATGATCATTGTTGT	GNIFGDFAM	ELVASIGVGSSTYY	ADDEYNWAHVYWGQGTQVT	R3 FACS	FC069			106.74	127.15	372.16	227.68	7.04e-06	0.92	6.55e-05	2.89e-05	0.00208	0.92	1390000		1e-05	1.06621e+10	-8.63317	2060.4	1.85317e-15	-9.327e-05	21.0028	2.13242e+10	-17.2662
F4	CCACCACGTGGTATAAATAGCCACTTCT	GTIFAGDEM	EFVAGINNGSITNY	VYYQASDDGPKALLYWGQG	R3 FACS	FC069			121.33	705.39	1075.41	784.97	3.03e-07	1	0.000192	5.99e-21	0.00146	0.94	4420000		1e-05	2.26605e-11	0.893504	2002.9	2.71076e-32	0.979663	-0.00108475	4.53211e-11	0.807344
F5	GATCTACTCGGAGTTGCGGTTCCGATGA	GSISKYLFM	EFVAAINRGGSTYY	VSGYRKGYNKRFSYWGQGT	R3 FACS	FC069			107.77	130.8	336.77	181.05	9.16e-06	0.9	5.89e-05	1.61e-05	0.00135	0.99	1440000		1e-05	1.05883e-11	0.893207	5073.36	7.10275e-32	0.991036	-0.000352626	2.11765e-11	0.795378
F6	TCTTTACAGTGAAGGTGGTATCCCTATA	GTISVFWDM	EFVAGIGDGGTTNY	VDYVSGPSFIYWGQGTQVT	R3 FACS	FC069			114.27	216.46	724.37	577.49	2.91e-06	0.97	0.00011	6.13e-21	0.000818	0.75	2920000		1e-05	3.02886e-11	0.948407	3588.78	2.32046e-32	0.959552	-0.00177445	6.05773e-11	0.937262
F7	GCTCTCAAATGTCTATAAGTGCCCTTGG	GTIFGRYIM	ELVAAIGNGATTYY	AYQSYRRKHYYWGQGTQVT	R3 FACS	FC069			94.52	134.28	321.38	200.45	7.42e-06	0.94	6.09e-05	3.87e-05	0.00287	0.98	1330000		1e-05	6.13164e-10	0.384938	269.284	3.21582e-29	0.817448	-0.00272475	1.22633e-09	-0.0475718
F8	ACATTTGGTTTTATATATGTGTTGTGTG	GNISYTADM	EFVASINTGGSTYY	VQRSFESYGYWGHVYWGQG	R3 FACS	FC069			130	509.06	684	429.29	1.04e-07	0.99	0.000165	1.47e-05	0.000806	0.88	2710000		5.93119e-08	4.77841e-13	0.997353	13062.5	2.16165e-32	0.999727	0.000774763	9.55681e-13	0.99498
F9	TTCATACTAACTCAGTGTCCCGTATATG	GNISYTADM	EFVASIGRGTTYYA	VQRSFESYGYWGHVYWGQG	R3 FACS	FC069			124.67	475.49	643	407.59	7.49e-08	1	0.000149	2.62e-22	0.000897	0.99	2490000		3.88701e-07	7.4661e-06	0.154845	115060	2.84274e-27	0.895019	0.0447238	1.49322e-05	-0.585328
F10	TGGTGATATTGGTTAACAATTCTGGCCA	GNISYTADM	EFVASINYGASTYY	VQRSFESYGYWGHVYWGQG	R3 FACS	FC069			103.23	504.44	580.44	328.63	3.01e-08	1	0.000141	2.05e-05	0.00112	0.98	2230000		1e-05	1.27073e-10	0.763089	446.124	7.01776e-33	0.917972	-0.00181192	2.54145e-10	0.608206

## Sheet: scFv_IL7
			Deep Screening				Octet										Expression	Purification		Inhibition assay
Clone ID	VLCDR1	VLCDR3	Mean intensity at 0nM	Mean intensity at 333pM	Mean intensity at 1 nM		KD (M)	KD Error	KD R^2	Ka (1/Ms)	Ka error	Ka R^2	Kd (1/s)	Kd error	Kd R^2		Yield (mg) per 20ml culture	% monomer (HPLC)		Log IC50 (M)	IC50 (M)	R^2 fit	Improvement over IL70001
IL70001	CSGDKLGDKYASWYQ	CQAWDSSSYVFGTGT	98.64	114.47	128.87		N.D.										5.6	97.63		-5.1317	7.38e-06	0.6225	1
IL70092	CSGDNVGYYWASWYQ	CLVSSSGSYVFGTGT	123.68	163.67	194.44		9.09371e-10	4.48569e-13	0.973605	291234	4.52867e-30	0.995787	0.00026484	8.97138e-13	0.951423		4.9	99.11		-9.0697	8.52e-10	0.973	8661.97
IL70093	CSGDNVDHYWASWYQ	CLVSVDGSYVFGTGT	107.21	186.86	198.92		5.24633e-10	1.79681e-13	0.975171	247301	2.36543e-30	0.998065	0.000129742	3.59362e-13	0.952278		4.7	98.92		-9.6452	2.26e-10	0.9902	32654.9
IL70094	CSGDEIERYWASWYQ	CLVSSSGSYVFGTGT	110.56	133.68	189.45		7.54479e-10	1.67551e-13	0.985488	271066	3.93659e-30	0.997671	0.000204513	3.35102e-13	0.973306		7.6	98.37		-9.0969	8e-10	0.9887	9225
IL70095	CSGDNVQEYWASWYQ	CLVSVDGSYVFGTGT	111.05	188.68	185.11		4.28805e-10	1.62378e-13	0.970661	255839	8.38147e-33	0.999113	0.000109705	3.24755e-13	0.942208		5.9	99.07		-9.5718	2.68e-10	0.9919	27537.3
IL70096	CSGDGIHRYWASWYQ	CLVSVDGSYVFGTGT	114.73	152.83	177.54		7.07738e-10	1.4128e-13	0.987014	263848	1.21988e-29	0.998536	0.000186735	2.8256e-13	0.975492		6	98.91		-9.0442	9.03e-10	0.9974	8172.76
IL70097	CSGDDLGQYWASWYQ	CLASENGSYVFGTGT	110.75	135.15	178.62		1.79222e-09	7.04867e-13	0.985471	204992	3.28605e-31	0.998475	0.000367392	1.40973e-12	0.972466		2.1	92.87		-7.8234	1.5e-08	0.9769	492
IL70098	CSGDGIERYWASWYQ	CLVSVDGSYVFGTGT	113.16	159.12	178.84		5.19592e-10	1.03192e-13	0.983886	268228	1.20036e-30	0.998663	0.000139369	2.06384e-13	0.96911		5.4	99.32		-9.5118	3.08e-10	0.99	23961
IL70099	CSGDKIGDVWASWYQ	CLVSVDGSYVFGTGT	127.69	127.31	170.88		1.53025e-09	6.09646e-13	0.987653	272789	7.51544e-31	0.999206	0.000417435	1.21929e-12	0.976099		6.3	99.2		-8.8019	1.58e-09	0.9931	4670.89
IL70100	CSGDDLGSKWASWYQ	CLASENGSYVFGTGT	121.71	130.93	158.86		3.07685e-09	3.74131e-12	0.975826	249307	4.02987e-30	0.999521	0.000767082	7.48262e-12	0.952132		7.9	90.9		-7.72	1.91e-08	0.9939	386.387
IL70101	CSGDAVGEKWASWYQ	CLVSHEGSYVFGTGT	119.1	149.16	173.49		1.14143e-09	2.15505e-13	0.992708	272693	2.18224e-31	0.999388	0.00031126	4.3101e-13	0.986027		11.9	99.09		-8.8149	1.53e-09	0.9878	4823.53
IL70102	CSGDHLGDLWASWYQ	CLASENGSYVFGTGT	114.63	150.78	168		1.43153e-09	4.8003e-13	0.988037	255000	7.08736e-31	0.999348	0.000365039	9.6006e-13	0.976727		9.6	93.56		-8.6521	2.23e-09	0.9842	3309.42
IL70103	CSGDHLDKYWASWYQ	CLVSVDGSYVFGTGT	124.85	174.39	178		6.57274e-10	1.10645e-13	0.989051	267885	1.07344e-32	0.998986	0.000176074	2.21289e-13	0.979117		10.9	99.1		-9.4897	3.24e-10	0.9753	22777.8
IL70104	CSGDRLGEKWASWYQ	CLASENGSYVFGTGT	128.23	143.94	170.91		2.64147e-09	2.8864e-12	0.975789	252827	1.79008e-30	0.99946	0.000667836	5.7728e-12	0.952118		11.8	91.96		-7.992	1.02e-08	0.989	723.529
IL70105	CSGDNIQNYWASWYQ	CLVSVDGSYVFGTGT	116.88	167.92	169.08		4.76641e-10	1.18317e-13	0.980444	261349	1.45015e-31	0.998732	0.00012457	2.36634e-13	0.962157		10.8	99.38		-9.7071	1.96e-10	0.9818	37653.1
IL70106	CSGDRVGEKWASWYQ	CLASENGSYVFGTGT	123.26	110.54	156.37		2.92153e-09	3.66961e-12	0.974142	251668	3.29995e-32	0.999382	0.000735255	7.33922e-12	0.948901		11.3	92.07		-7.8347	1.46e-08	0.9949	505.479
IL70107	CSGDSIGEKWASWYQ	CLASENGSYVFGTGT	109.52	124.73	162.06		2.94233e-09	3.7612e-12	0.973787	252934	3.91095e-33	0.999422	0.000744215	7.5224e-12	0.948152		10.1	91.57		-7.8686	1.35e-08	0.9906	546.667
IL70108	CSGDKLGEKWASWYQ	CLASENGSYVFGTGT	123.85	120.32	164.17		2.55256e-09	3.50208e-12	0.971759	272250	9.86953e-31	0.999551	0.000694934	7.00416e-12	0.943968		11.2	91.59		-8.0189	9.58e-09	0.9955	770.355
IL70109	CSGDNLGDLWASWYQ	CLASAGGSYVFGTGT	115.18	126.75	161.45		1.48066e-09	2.94736e-13	0.992919	253722	4.40697e-30	0.99827	0.000375676	5.89472e-13	0.987567		8.4	99.35		-8.6695	2.14e-09	0.9963	3448.6
IL70110	CSGDDLGNYWASWYQ	CLVSVDGSYVFGTGT	99.16	126.31	158.61		8.23725e-10	2.30491e-13	0.985715	248717	4.25481e-31	0.998834	0.000204874	4.60982e-13	0.972596		8.8	99.01		-8.915	1.22e-09	0.9922	6049.18

## Sheet: scFv_Her2
								Deep Screening								Published SPR kinetics			Octet (this paper)									SPR	Octet	Expression	Purification
Clone ID	Barcode	VHCDR3 sequence	Library	Origin	Hamming distance from parent	Exp. ID	Decision for pick	Mean intensity at 0nM	Mean intensity at 1nM	Mean intensity at 100 nM	Mean intensity after 10 minute wash	KDapp (M)	KDapp R^2	Koff app. (1/s)	koff app R^2	KD (M)	Ka (1/Ms)	Kd (1/s)	KD (M)	KD Error	KD R^2	Ka (1/Ms)	Ka error	Ka R^2	Kd (1/s)	Kd error	Kd R^2	Improvement over G98A (SPR)	Improvement over Seed 3	Yield (mg)	% monomer (HPLC)
HER20001	GTGTTGGATCTTTATTCTTCTGGGTGGT	HDVAYCSSSNCAKWPEYFQH	JD Marks			FC079	G98A WT	126.83	112.4	342.34	190.05	8.87e-07	0.979	0.00675	0.945	3.17e-07	410000	0.13										1		4.7	93.51
HER20002	ATATTTATGCTTTGTAACGTGTTCAAGG	HDVGYCSSSNCAKWPEYFQH	JD Marks			FC079	ML3-9	119.44	132.3	553.92	365.91	1.94e-08	0.995	0.000394	0.97	1e-09	760000	0.00076	1.6538e-09	3.50504e-12	0.989482	671783	3.39324e-29	0.995245	0.001111	7.01008e-12	0.983718	191.679		4	96.31
HER20003	CTATGTTCAATAGAGCCTTGTTTTCTCA	HDVAYCSSSRCLTWPEYFQH	Affmat library	G98A	3	FC079	Seed 1, Greatest signal at 100 nM Her2	120.79	136.73	726.2	409.18	3.76e-08	0.999	0.000681	0.995				2.87917e-09	1.07587e-11	0.983059	534325	4.48673e-27	0.996125	0.00153841	2.15175e-11	0.969994	110.101		5.5	97.42
HER20004	GTCCGTTATGAAGTTGGTGGCGACGTAT	HDVGQCDSSNCAKWPEYFQH	Affmat library	G98A	3	FC079	Seed 2, Greatest signal after 5min wash	126.85	144.43	643.37	370.95	2.7e-08	0.998	0.000636	0.98				3.44118e-09	8.92126e-12	0.993101	659257	6.30872e-27	0.995051	0.00226862	1.78425e-11	0.99115	92.1195		9.3	98.39
HER20005	ATATATATAATTTTGCTTTTTTTTGTAA	HDVAYCDTPTCAKWPEYFQH	Affmat library	G98A	4	FC079	Seed 3, Greatest signal after 20min wash	116.31	135.36	545.19	400.55	3.26e-08	0.999	0.000364	0.977				1.85793e-09	2.57519e-12	0.988115	468127	2.90734e-27	0.995354	0.000869744	5.15039e-12	0.980876	170.62	1	15.3	98.06
HER20006	AATTGTTTGAGTATTTTCCCTGCAAGCT	HDVGWCTSSNCAKWPEYFQH	Affmat library	G98A	3	FC079	Brightest signal at 1 nM Her2	118.56	175.14	505.8	265.71	1.51e-07	0.978	0.000838	0.999				8.49975e-10	1.64041e-12	0.983232	624475	7.54903e-30	0.996958	0.000530788	3.28082e-12	0.969506	372.952	2.18586	3.2	94.4
HER20007	GGGCCTTGGCGTGTGTGGGTTGGGGACA	HDVGYCMSSNCAKWPEYFQH	Affmat library	G98A	2	FC079	Bright signal at 1 nM Her2	110.83	165.69	587.34	397.46	4.11e-08	0.996	0.000468	0.946				2.08144e-09	5.08497e-12	0.990723	677793	3.8857e-27	0.99597	0.00141079	1.01699e-11	0.985476	152.298	0.892615	8.1	97.43
HER20008	TCGGGGGTGTTTCTTATGAGGATCGTCT	HDVAYCDSDRCAKWPEYFQH	Affmat library	G98A	3	FC079	Bright signal at 10 nM Her2	131.09	133.23	488.16	303.51	4.45e-08	0.979	0.000634	0.972				2.6821e-09	6.6952e-12	0.986157	449600	2.2521e-30	0.994541	0.00120587	1.33904e-11	0.977773	118.191	0.692714	7.9	97.48
HER20009	TAGTTCATGACTTTGTCATTAGTTTAGT	HDVAYCSSSRCLEWPEYFQH	Affmat library	G98A	3	FC079	Bright signal at 10 nM Her2	109.35	164.63	498.47	296.58	1.12e-08	0.992	0.000639	0.934				1.03688e-09	2.84032e-12	0.987566	929084	1.06232e-26	0.993013	0.000963346	5.68064e-12	0.982118	305.726	1.79185	5.1	98.27
HER20010	AAGCGCACTGCTTATGTGTCTTGGGTCA	HDVAYCSSSRCLDWPEYFQH	Affmat library	G98A	3	FC079	Bright signal at 10 nM Her2	112.96	137.36	592.27	355.48	1.77e-08	0.999	0.000607	0.999				1.06187e-09	3.32052e-12	0.983221	831154	1.38505e-28	0.993893	0.000882577	6.64105e-12	0.97255	298.53	1.74967	1.8	96.22
HER20011	GTATTTTTAGCGTTCGTGGGTTCCAGTT	HDVGLCSSSNCAKWPEYFQH	Affmat library	G98A	2	FC079	Bright signal after 120 minute wash	128.43	115.15	411.4	292.15	4.06e-08	0.976	0.000886	0.938				5.25141e-09	4.52847e-11	0.991068	750046	1.2581e-26	0.992544	0.0039388	9.05694e-11	0.989593	60.3647	0.353795	13.3	98.25
HER20001	CAGTGTCAGCTGTTTCCAGGGTGTTGGG	HDVAYCSSSNCAKWPEYFQH	JD Marks			FC081	G98A WT control	105.54	111.81	192.99	113.65	1.69e-07	0.968	0.00218	0.922
HER20003	AATGATCGTTGACGGTTGTGTATTTACT	HDVAYCSSSRCLTWPEYFQH	Affmat library	G98A	3	FC081	Seed 1	112.97	105.9	312.16	178.29	3.22e-06	0.908	0.00113	0.982
HER20004	GCATAGGTTAGTAATGTCGTTGTTGGGG	HDVGQCDSSNCAKWPEYFQH	Affmat library	G98A	3	FC081	Seed 2	115.44	140.64	413.94	281.91	7.24e-07	0.99	0.008	0.937
HER20005	CTTGGCTTTGTTCACTTTGAGTACTAAT	HDVAYCDTPTCAKWPEYFQH	Affmat library	G98A	4	FC081	Seed 3	112.09	100.12	489.29	246.34	1.51e-06	0.991	0.00785	0.913
HER20012	GTGTCATCATTGTTAGCGATAGTTCCGT	HDVGYCSSHRCETWPEYFQH	ML library	Seed 1	3	FC081	Bright signal at 1nM Her2	116.85	129.83	336.35	214.1	7.42e-08	0.987	0.000534	0.782				5.91498e-10	1.63592e-12	0.978459	877349	6.36185e-29	0.991867	0.000518951	3.27185e-12	0.965051	535.927	3.14105	5.2	97.97
HER20013	TTTTATTCACAGTGTCAAGTAATCCTAT	HDVGYCSTSRCLTWPEYFQH	ML library	Seed 1	2	FC081	Bright signal at 1 nM Her2	84.01	166.86	310.83	179.98	1e-08	0.95	0.00074	0.84				6.06515e-11	1.73301e-12	0.724042	908580	8.10861e-29	0.99223	5.51067e-05	3.46602e-12	0.455854	5226.58	30.6328	9	98.95
HER20014	TCATTGTAGTTTGTCACCACATATATCG	HDVAYCDDPTCAYWPEYFQH	Random library	Seed 3	2	FC081	Bright signal at 10 nM Her2	118.15	104.78	335.15	225.77	6.59e-08	0.98	0.000631	0.952				9.96008e-10	1.84477e-12	0.987845	809973	5.88802e-27	0.991443	0.000806739	3.68955e-12	0.984248	318.271	1.86537	2	100
HER20015	CATAATGTACTGGGTCTGGGACGTGAGT	HDVGYCDTPTCDKWPEYFQH	ML library	Seed 3	2	FC081	Bright signal at 100 nM Her2	123.87	140.72	665.03	377.08	3.1e-08	0.958	0.000364	0.945				1.99914e-10	1.39367e-12	0.880387	653688	4.72011e-27	0.996054	0.000130681	2.78734e-12	0.76472	1585.68	9.29362	4.4	95.88
HER20016	GATCAGAATTCGATTCGTGGACGGGTCG	HDVGPCDTSTCAKWPEYFQH	ML library	Seed 3	3	FC081	Bright signal at 100 nM Her2	122.79	116.71	640.44	358.12	1.06e-07	0.996	0.000562	0.882				1.4089e-09	2.13829e-12	0.987684	517824	8.81939e-29	0.997001	0.000729562	4.27657e-12	0.978367	224.999	1.31871	8.8	97.97
HER20017	GATGGATCAGTAGGATGAATAGGGCGTG	HDVGQCDSSNCAAWPEYFQH	Random library	Seed 2	1	FC081	Bright signal at 100 nM Her2	120.03	122.89	617.66	353.54	1.35e-06	0.936	0.000708	0.979				1.45596e-09	7.58982e-12	0.983002	976025	1.7197e-27	0.98983	0.00142105	1.51796e-11	0.976175	217.726	1.27609	9	98.04
HER20018	TTTATGAGCTGGTTATCGGGGGGCATCT	HDVGYCSESACQQWPEYFQH	ML library	Seed 1	5	FC081	Bright signal at 100 nM Her2	95.79	125.26	527.31	276.9	2.44e-08	0.993	0.00768	0.891				2.25542e-09	1.07893e-11	0.987702	827551	1.14748e-28	0.994233	0.00186647	2.15785e-11	0.981171	140.55	0.823761	1.7	100
HER20019	TTCCGTGAGTTTATTTTTGAAACTCAAC	HDVGQCDSSNCATWPEYFQH	Random library	Seed 2	1	FC081	Brightest signal after 5min wash	119.74	100.3	547.63	370	1.96e-08	0.985	0.000337	0.972				7.90244e-10	2.50218e-12	0.981959	907988	1.23113e-29	0.991294	0.000717532	5.00435e-12	0.972623	401.142	2.35108	3.8	98.65
HER20020	CCTTCATCGTAGTGGCCTTTTTGCTTTA	HDVGYCDTPTCDKWPEYFTH	ML library	Seed 3	3	FC081	Bright signal after 5min wash, slow off rate	116.75	111.15	361.99	292.12	1.43e-08	0.997	0.0129	0.612				2.94445e-10	1.25435e-12	0.938401	710207	2.83518e-26	0.9953	0.000209117	2.50871e-12	0.881501	1076.6	6.30992	7.3	98.65
HER20021	AGCACAGTGTGGTGTTCAAATAGCGGCA	HDTGYCDTPTCAKWPEYFQH	ML library	Seed 3	2	FC081	Brightest signal after 120 min wash	107.76	115.7	335.04	288.22	1.77e-08	0.963	0.00031	0.557				2.15422e-10	8.9154e-13	0.856699	534113	1.24181e-29	0.996397	0.00011506	1.78308e-12	0.717001	1471.53	8.62459	5.9	97.72
HER20022	AATACTTTTCATAAATCGAAAGTCAAGC	HDVGYCDTPTCATWPEQFDH	ML library	Seed 3	2	FC081	Bright signal after 120 minute wash	123.99	114.88	401.3	364.2	1.48e-08	0.993	0.000548	0.826				1.832e-10	1.01062e-12	0.892414	707500	5.90705e-29	0.995131	0.000129614	2.02125e-12	0.789697	1730.35	10.1415	2.9	97.37
HER20023	GAAGTAATTTTTGCAGATCATTATTGTG	HDVGYCDTESCEKWPEYFQH	ML library	Seed 3	4	FC081	Bright signal after 120 minute wash, slow off rate, diverged sequence	104.6	108.38	483.02	295.23	3.16e-08	0.988	0.000814	0.993				5.78289e-10	1.29458e-12	0.968493	580325	3.2928e-30	0.996205	0.000335596	2.58915e-12	0.940782	548.168	3.21279	8.6	98.11
HER20024	AGAGACCTTGTGTCAAGCCTTATACCCA	HDVGQCDSSNCETWPEYFQH	Random library	Seed 2	2	FC081	Bright signal at 100 nM Her2	110.23	131.47	418.49	236.95	1.79e-08	0.974	0.000616	0.995				1.65434e-10	4.84268e-12	0.869174	1.2883e+06	7.66005e-26	0.970221	0.00021313	9.68536e-12	0.768127	1916.17	11.2306	0.7	96.14
HER20025	GTTTTTCATAGCTCAGGTTGAAATGGGT	HDVGYCDTPTCNKWPEYFQH	Random library	Seed 3	2	FC081	Bright signal after 5min wash	79.37	114.29	352.72	320.11	8.78e-09	0.941	0.000638	0.766				2.82629e-10	1.03359e-12	0.930764	705899	7.38282e-27	0.993793	0.000199508	2.06717e-12	0.867735	1121.61	6.57372	9.8	99.01
HER20026	CTAAATGTTGAAGTTGGGGGACAACGGT	HDVGYCDSSMCQMWPEYFQH	Random library	Seed 2	4	FC081	Bright signal at 10 nM Her2	125.53	129.69	345.36	270.35	4.78e-09	0.865	0.00894	0.781				4.64894e-10	1.55034e-12	0.913317	565386	6.56389e-29	0.997078	0.000262844	3.10069e-12	0.829556	681.876	3.99645	2.2	98
