# Supplementary material for: Rapid discovery of high-affinity antibodies via massively parallel sequencing, ribosome display and affinity screening
Source: Nat Biomed Eng. 2023 Oct 9;8(3):214–32. doi: 10.1038/s41551-023-01093-3 (PMC10963267; doi:10.1038/s41551-023-01093-3)
Supplement: Supplementary file 6 — Nanobody CDR sequences, as determined by Sanger sequencing from picking 96 yeast colonies after MACS R3. [file 41551_2023_1093_MOESM6_ESM.xlsx]

## Sheet: Sheet1
Clone ID	CDR1 nt	CDR2 nt	CDR3 nt	CDR1 prot	CDR2 prot	CDR3 prot
1	GGCACTATTTTTGACACTTACGACATG	GAACTTGTTGCCGCTATTACTCCGGGTGCTAATACCTATTAT	GTTACTGACCCGTGGGACGGTCGTCATTCTTAT	GTIFDTYDM	ELVAAITPGANTYY	VTDPWDGRHSY
2	GGCAATATTTCTTACACTGCTGACATG	GAATTTGTTGCCGGTATTACTGAAGGTGGTAGTACCTATTAT	GTTGCTCTGCAGTACGCTGACTACTTTGGTTAT	GNISYTADM	EFVAGITEGGSTYY	VALQYADYFGY
3	GGCACTATTTCTGTTTTCTGGGACATG	GAATTTGTTGCCGGTATTGGTGACGGTGGTACTACCAATTAT	GTTGACTACGTTTCTGGTCCGTCTTTTATCTAT	GTISVFWDM	EFVAGIGDGGTTNY	VDYVSGPSFIY
4	GGCAATATTTCTTACACTGCTGACATG	GAATTTGTTGCCGGTATTGGTGACGGTGGTATTACCAATTAT	GTTCAGCGTTCTTTCGAATCTTACGGTTACTGGGGTCATGTTTAT	GNISYTADM	EFVAGIGDGGITNY	VQRSFESYGYWGHVY
5	GGCAATATTTCTTACACTGCTGACATG	GAATTTGTTGCCGGTATTGGTGACGGTGGTATTACCAATTAT	GTTCAGCGTTCTTTCGAATCTTACGGTTACTGGGGTCATGTTTAT	GNISYTADM	EFVAGIGDGGITNY	VQRSFESYGYWGHVY
6	GGCACTATTTTTGACACTTACGACATG	GAACTTGTTGCCGCTATTACTCCGGGTGCTAATACCTATTAT	GTTACTGACCCGTGGGACGGTCGTCATTCTTAT	GTIFDTYDM	ELVAAITPGANTYY	VTDPWDGRHSY
7	GGCACTATTTTTGAAGACTCTTTCATG	GAATTTGTTGCCGCTATTACTACTGGTGCTATTACCTATTAT	GTTGACGTTGGTTCTAAAATCTACTCTTACCATGGTCATGTTTAT	GTIFEDSFM	EFVAAITTGAITYY	VDVGSKIYSYHGHVY
8	GGCAATATTTTTGGTGACTTCGCTATG	GAACTTGTTGCCAGTATTGGTGTTGGTAGTAGTACCTATTAT	GCTGACGACGAATACAACTGGGCTCATGTTTAT	GNIFGDFAM	ELVASIGVGSSTYY	ADDEYNWAHVY
9	GGCACTATTTCTATCGACGACATCATG	GAACTTGTTGCCACTATTGCTTACGGTGGTAGTACCTATTAT	GTTGACCCGGTTCTGTTCGACTACGACCCGAACGCTTACGACGAATGGCTTTACTAT	GTISIDDIM	ELVATIAYGGSTYY	VDPVLFDYDPNAYDEWLYY
10	GGCTCTATTTCTGACATCTACATG	GAATTTGTTGCCGGTATTGATGGTGGTGCTACTACCAATTAT	GCTCAGTACTTCCCGGCTCAGAACCTTCTGTAT	GSISDIYM	EFVAGIDGGATTNY	AQYFPAQNLLY
11	GGCACTATTTCTGTTTTCTGGGACATG	GAATTTGTTGCCGGTATTGGTGACGGTGGTACTACCAATTAT	GTTGACTACGTTTCTGGTCCGTCTTTTATCTAT	GTISVFWDM	EFVAGIGDGGTTNY	VDYVSGPSFIY
12	GGCACTATTTCTTACTACTACGACATG	GAACTTGTTGCCGCTATTGATGACGGTGGTACTACCTATTAT	GCTGTTATCGAAGTTGCTCAGCTGCTGTCTGACTTCTATTTCTAT	GTISYYYDM	ELVAAIDDGGTTYY	AVIEVAQLLSDFYFY
13	GGCAATATTTCTTACACTGCTGACATG	GAATTTGTTGCCGGTATTGGTGACGGTGGTATTACCAATTAT	GTTCAGCGTTCTTTCGAATCTTACGGTTACTGGGGTCATGTTTAT	GNISYTADM	EFVAGIGDGGITNY	VQRSFESYGYWGHVY
14	GGCTCTATTTTTCATGACTTCTTCATG	GAATTTGTTGCCGGTATTACTGAAGGTGGTAGTACCTATTAT	GTTGCTCTGCAGTACGCTGACTACTTTGGTTAT	GSIFHDFFM	EFVAGITEGGSTYY	VALQYADYFGY
15	GGCACTATTTTTTCTGACGACTACATG	GAATTTGTTGCCGCTATTACTCCGGGTGCTAGTACCTATTAT	GCTGACGAACGTGACACTTTACCGTCATCCGTAT	GTIFSDDYM	EFVAAITPGASTYY	ADERDTLPSSVX
16	GGCAATATTTCTTACACTGCTGACATG	GAATTTGTTGCCGGTATTGGTGACGGTGGTATTACCAATTAT	GTTCAGCGTTCTTTCGAATCTTACGGTTACTGGGGTCATGTTTAT	GNISYTADM	EFVAGIGDGGITNY	VQRSFESYGYWGHVY
17	GGCACTATTTTTGACACTTACGACATG	GAACTTGTTGCCGCTATTACTCCGGGTGCTAATACCTATTAT	GTTACTGACCCGTGGGACGGTCGTCATTCTTAT	GTIFDTYDM	ELVAAITPGANTYY	VTDPWDGRHSY
18	GGCACTATTTTTTCTGACGACTACATG	GAATTTGTTGCCGCTATTACTCCGGGTGCTAGTACCTATTAT	GCTGACGAACGTGACACTTTACCGTCATCCGTAT	GTIFSDDYM	EFVAAITPGASTYY	ADERDTLPSSVX
19	GGCACTATTTTTGACACTTACGACATG	GAACTTGTTGCCGCTATTACTCCGGGTGCTAATACCTATTAT	GTTACTGACCCGTGGGACGGTCGTCATTCTTAT	GTIFDTYDM	ELVAAITPGANTYY	VTDPWDGRHSY
20	GGCACTATTTTTGACACTTACGACATG	GAACTTGTTGCCGCTATTACTCCGGGTGCTAATACCTATTAT	GTTACTGACCCGTGGGACGGTCGTCATTCTTAT	GTIFDTYDM	ELVAAITPGANTYY	VTDPWDGRHSY
21	GGCAATATTTCTTACACTGCTGACATG	GAATTTGTTGCCGGTATTGGTGACGGTGGTATTACCAATTAT	GTTCAGCGTTCTTTCGAATCTTACGGTTACTGGGGTCATGTTTAT	GNISYTADM	EFVAGIGDGGITNY	VQRSFESYGYWGHVY
22	GGCNNTATTTCTTACACTGNTGACATG	GAATTTGTTGCCGGTATTGGTGACGGTGGTATTACCAATTAT	GTTCATCGTTCTTTCGAATCTTACGGTTACTGGGGTCATGTTTAT	GXISYTXDM	EFVAGIGDGGITNY	VHRSFESYGYWGHVY
23	GGCTCTATTTTTTGGGCTGGTTACATG	GAATTTGTTGCCGCTATTGATTACGGTGCTAATACCTATTAT	GTTGACCGTCAGCCGTACTACCGTCGTGACAACTCTCATCTGTAT	GSIFWAGYM	EFVAAIDYGANTYY	VDRQPYYRRDNSHLY
24	GGCAATATTTCTGCTGACGCTTCTATG	GAATTTGTTGCCGCTATTGCTCGTGGTGCTACTACCTATTAT	GTTGACCAGTACGACGTTACTAAACGTTACATCGGTCATATCTAT	GNISADASM	EFVAAIARGATTYY	VDQYDVTKRYIGHIY
25	GGCACTATTTCTGTTTTCTGGGACATG	GAATTTGTTGCCGGTATTGGTGACGGTGGTACTACCAATTAT	GTTGACTACGTTTCTGGTCCGTCTTTTATCTAT	GTISVFWDM	EFVAGIGDGGTTNY	VDYVSGPSFIY
26	GGCACTATTTTTGACACTTACGACATG	GAACTTGTTGCCGCTATTACTCCGGGTGCTAATACCTATTAT	GTTACTGACCCGTGGGACGGTCGTCATTCTTAT	GTIFDTYDM	ELVAAITPGANTYY	VTDPWDGRHSY
27	GGCACTATTTTTGACACTTACGACATG	GAACTTGTTGCCGCTATTACTCCGGGTGCTAATACCTATTAT	GTTACTGACCCGTGGGACGGTCGTCATTCTTAT	GTIFDTYDM	ELVAAITPGANTYY	VTDPWDGRHSY
28	GGCAATATTTTTGGTGACTTCGCTATG	GAACTTGTTGCCAGTATTGGTGTTGGTAGTAGTACCTATTAT	GCTGACGACGAATACAACTGGGCTCATGTTTAT	GNIFGDFAM	ELVASIGVGSSTYY	ADDEYNWAHVY
29	GGCAATATTTCTACTCTGGACGGTATG	GAATTTGTTGCCACTATTGCTTACGGTAGTAGTACCTATTAT	GCTGCTGACTACTCTACTATCCATATCCAGTACGCTTCTTACTACGGTCATCAGTAT	GNISTLDGM	EFVATIAYGSSTYY	AADYSTIHIQYASYYGHQY
30	GGCTCTATTTTTGTTTCTATCGAAATG	GAATTTGTTGCCAGTATTGGTTCTGGTACTAGTACCTATTAT	GCTCCGCGTTCTGGTTACGGTGGTCATATCTAT	GSIFVSIEM	EFVASIGSGTSTYY	APRSGYGGHIY
31	GGCTATATTTTTAACGGTGACTACATG	GAATTTGTTGCCAGTATTACTATCGGTGGTACTACCAATTAT	GCTGACTCTCTGGCTGGTGACCCGCGTCAGGAAACTCATATCTAT	GYIFNGDYM	EFVASITIGGTTNY	ADSLAGDPRQETHIY
32	GGCACTATTTCTGTTTTCTGGGACATG	GAATTTGTTGCCGGTATTGGTGACGGTGGTACTACCAATTAT	GTTGACTACGTTTCTGGTCCGTCTTTTATCTAT	GTISVFWDM	EFVAGIGDGGTTNY	VDYVSGPSFIY
33	GGCAATATTTCTTACACTGCTGACATG	GAATTTGTTGCCGGTATTGGTGACGGTGGTATTACCAATTAT	GTTCAGCGTTCTTTCGAATCTTACGGTTACTGGGGTCATGTTTAT	GNISYTADM	EFVAGIGDGGITNY	VQRSFESYGYWGHVY
34	GGCACTATTTTTGAAGACTCTTTCATG	GAATTTGTTGCCGCTATTACTACTGGTGCTATTACCTATTAT	GTTGACGTTGGTTCTAAAATCTACTCTTACCATGGTCATGTTTAT	GTIFEDSFM	EFVAAITTGAITYY	VDVGSKIYSYHGHVY
35	GGCAATATTTCTTACACTGCTGACATG	GAATTTGTTGCCGGTATTGGTGACGGTGGTATTACCAATTAT	GTTCAGCGTTCTTTCGAATCTTACGGTTACTGGGGTCATGTTTAT	GNISYTADM	EFVAGIGDGGITNY	VQRSFESYGYWGHVY
36	GGCAATATTTCTTACACTGCTGACATG	GAATTTGTTGCCGGTATTGGTGACGGTGGTATTACCAATTAT	GTTCAGCGTTCTTTCGAATCTTACGGTTACTGGGGTCATGTTTAT	GNISYTADM	EFVAGIGDGGITNY	VQRSFESYGYWGHVY
37	GGCAATATTTCTTACACTGCTGACATG	GAATTTGTTGCCGGTATTGGTGACGGTGGTATTACCAATTAT	GTTCAGCGTTCTTTCGAATCTTACGGTTACTGGGGTCATGTTTAT	GNISYTADM	EFVAGIGDGGITNY	VQRSFESYGYWGHVY
38	GGCAATATTTCTCGTTACTGGGGTATG	GAATTTGTTGCCAGTATTAATTACGGTACTAATACCTATTAT	GTTTTCGTTGAAGACTCTCCGCAGCATGGTTAT	GNISRYWGM	EFVASINYGTNTYY	VFVEDSPQHGY
39	GGCACTATTTCTGTTTTCTGGGACATG	GAATTTGTTGCCGGTATTGGTGACGGTGGTACTACCAATTAT	GTTGACTACGTTTCTGGTCCGTCTTTTATCTAT	GTISVFWDM	EFVAGIGDGGTTNY	VDYVSGPSFIY
40	GGCACTATTTCTTACGAAGGTGCTATG	GAATTTGTTGCCGCTATTAATGCTGGTGCTATTACCTATTAT	GCTGACTCTCTGGCTGGTGACCCGCGTCAGGAAACTCATATCTAT	GTISYEGAM	EFVAAINAGAITYY	ADSLAGDPRQETHIY
41	GGCACTATTTCTTACGAAGGTGCTATG	GAATTTGTTGCCGCTATTAATGCTGGTGCTATTACCTATTAT	GCTGACTCTCTGGCTGGTGACCCGCGTCAGGAAACTCATATCTAT	GTISYEGAM	EFVAAINAGAITYY	ADSLAGDPRQETHIY
42	GGCANTATTTCTTACACTGNTGACATG	GAANTTGTTGCCGGTATTANTNNNGGTGCTATTACCAATTAT	GTTCAGCGTTCTTTCGAATCTTACGGTTACTGGGGTCATGTTTAT	GXISYTXDM	EXVAGIXXGAITNY	VQRSFESYGYWGHVY
43	GGCAATATTTCTTACACTGCTGACATG	GAATTTGTTGCCGGTATTGGTGACGGTGGTATTACCAATTAT	GTTCAGCGTTCTTTCGAATCTTACGGTTACTGGGGTCATGTTTAT	GNISYTADM	EFVAGIGDGGITNY	VQRSFESYGYWGHVY
44	GGCACTATTTCTGTTTTCTGGGACATG	GAATTTGTTGCCGGTATTGGTGACGGTGGTACTACCAATTAT	GTTGACTACGTTTCTGGTCCGTCTTTTATCTAT	GTISVFWDM	EFVAGIGDGGTTNY	VDYVSGPSFIY
45	GGCAATATTTCTTACACTGCTGACATG	GAATTTGTTGCCGGTATTGGTGACGGTGGTATTACCAATTAT	GTTCAGCGTTCTTTCGAATCTTACGGTTACTGGGGTCATGTTTAT	GNISYTADM	EFVAGIGDGGITNY	VQRSFESYGYWGHVY
46	GGCACTATTTTTCTGGGTGACACTATG	GAATTTGTTGCCGCTATTGATGACGGTGCTACTACCAATTAT	GTTTACGGTTACGTTGACGAATCTGACTACGTTGTTTTTACTTAT	GTIFLGDTM	EFVAAIDDGATTNY	VYGYVDESDYVVFTY
47	GGCTCTATTTTTGTTTCTATCGAAATG	GAATTTGTTGCCAGTATTGGTTCTGGTACTAGTACCTATTAT	GCTCCGCGTTCTGGTTACGGTGGTCATATCTAT	GSIFVSIEM	EFVASIGSGTSTYY	APRSGYGGHIY
48	GGCAATATTTCTTACACTGCTGACATG	GAATTTGTTGCCGGTATTGGTGACGGTGGTATTACCAATTAT	GTTCAGCGTTCTTTCGAATCTTACGGTTACTGGGGTCATGTTTAT	GNISYTADM	EFVAGIGDGGITNY	VQRSFESYGYWGHVY
49	GGCAATATTTCTTACACTGCTGACATG	GAATTTGTTGCCGGTATTGGTGACGGTGGTATTACCAATTAT	GTTCAGCGTTCTTTCGAATCTTACGGTTACTGGGGTCATGTTTAT	GNISYTADM	EFVAGIGDGGITNY	VQRSFESYGYWGHVY
50	GGCAATATTTTTGGTGACTTCGCTATG	GAACTTGTTGCCAGTATTGGTGTTGGTAGTAGTACCTATTAT	GCTGACGACGAATACAACTGGGCTCATGTTTAT	GNIFGDFAM	ELVASIGVGSSTYY	ADDEYNWAHVY
51	GGCAATATTTCTTACACTGCTGACATG	GAATTTGTTGCCGGTATTGGTGACGGTGGTATTACCAATTAT	GTTCAGCGTTCTTTCGAATCTTACGGTTACTGGGGTCATGTTTAT	GNISYTADM	EFVAGIGDGGITNY	VQRSFESYGYWGHVY
52	GGCAATATTTCTTACACTGCTGACATG	GAATTTGTTGCCGGTATTGGTGACGGTGGTATTACCAATTAT	GTTCAGCGTTCTTTCGAATCTTACGGTTACTGGGGTCATGTTTAT	GNISYTADM	EFVAGIGDGGITNY	VQRSFESYGYWGHVY
53	GGCACTATTTCTATCGACGACATCATG	GAACTTGTTGCCACTATTGCTTACGGTGGTAGTACCTATTAT	GTTGACCCGGTTCTGTTCGACTACGACCCGAACGCTTACGACGAATGGCTTTACTAT	GTISIDDIM	ELVATIAYGGSTYY	VDPVLFDYDPNAYDEWLYY
54	GGCTATATTTCTGTTCGTCCGATCATG	GAATTTGTTGCCGGTATTACTTACGGTACTACTACCTATTAT	GTTGAATCTACTTACTACGTTCCGTATTACTAT	GYISVRPIM	EFVAGITYGTTTYY	VESTYYVPYYY
55	GGCAATATTTCTTACACTGCTGACATG	GAATTTGTTGCCGGTATTGGTGACGGTGGTATTACCAATTAT	GTTCAGCGTTCTTTCGAATCTTACGGTTACTGGGGTCATGTTTAT	GNISYTADM	EFVAGIGDGGITNY	VQRSFESYGYWGHVY
56	GGCTATATTTCTGTTGACTCTCTGATG	GAACTTGTTGCCACTATTGGTTACGGTACTAATACCAATTAT	GCTGGTTTCTACTACCGTCCGTGGCCGGGTGGTGTTGCTCATACTGACTATGACTAT	GYISVDSLM	ELVATIGYGTNTNY	AGFYYRPWPGGVAHTDYDY
57	GGCAATATTTTTGGTGACTTCGCTATG	GAACTTGTTGCCAGTATTGGTGTTGGTAGTAGTACCTATTAT	GCTGACGACGAATACAACTGGGCTCATGTTTAT	GNIFGDFAM	ELVASIGVGSSTYY	ADDEYNWAHVY
58	GGCAATATTTCTTACACTGCTGACATG	GAATTTGTTGCCGGTATTGGTGACGGTGGTATTACCAATTAT	GTTCAGCGTTCTTTCGAATCTTACGGTTACTGGGGTCATGTTTAT	GNISYTADM	EFVAGIGDGGITNY	VQRSFESYGYWGHVY
59	GGCTCTATTTCTGACATCTACATG	GAATTTGTTGCCGGTATTGATGGTGGTGCTACTACCAATTAT	GCTCAGTACTTCCCGGCTCAGAACCTTCTGTAT	GSISDIYM	EFVAGIDGGATTNY	AQYFPAQNLLY
60	GGCAATATTTCTTACACTGCTGACATG	GAATTTGTTGCCGGTATTGGTGACGGTGGTATTACCAATTAT	GTTCAGCGTTCTTTCGAATCTTACGGTTACTGGGGTCATGTTTAT	GNISYTADM	EFVAGIGDGGITNY	VQRSFESYGYWGHVY
61	GGCACTATTTTTCTGGGTGACACTATG	GAATTTGTTGCCGCTATTGATGACGGTGCTACTACCAATTAT	GTTTACGGTTACGTTGACGAATCTGACTACGTTGTTTTTACTTAT	GTIFLGDTM	EFVAAIDDGATTNY	VYGYVDESDYVVFTY
62	GGCAATATTTCTTACACTGCTGACATG	GAATTTGTTGCCGGTATTACTGAAGGTGGTAGTACCTATTAT	GTTGCTCTGCAGTACGCTGACTACTTTGGTTAT	GNISYTADM	EFVAGITEGGSTYY	VALQYADYFGY
63	GGCAATATTTCTTACACTGCTGACATG	GAATTTGTTGCCGGTATTGGTGACGGTGGTATTACCAATTAT	GTTCAGCGTTCTTTCGAATCTTACGGTTACTGGGGTCATGTTTAT	GNISYTADM	EFVAGIGDGGITNY	VQRSFESYGYWGHVY
64	GGCACTATTTCTTACTACTACGACATG	GAACTTGTTGCCGCTATTGATGACGGTGGTACTACCTATTAT	GCTGTTATCGAAGTTGCTCAGCTGCTGTCTGACTTCTATTTCTAT	GTISYYYDM	ELVAAIDDGGTTYY	AVIEVAQLLSDFYFY
65	GGCAATATTTCTTACACTGCTGACATG	GAATTTGTTGCCGGTATTGGTGACGGTGGTATTACCAATTAT	GTTCAGCGTTCTTTCGAATCTTACGGTTACTGGGGTCATGTTTAT	GNISYTADM	EFVAGIGDGGITNY	VQRSFESYGYWGHVY
66	GGCAATATTTCTTACACTGCTGACATG	GAATTTGTTGCCGGTATTGGTGACGGTGGTATTACCAATTAT	GTTCAGCGTTCTTTCGAATCTTACGGTTACTGGGGTCATGTTTAT	GNISYTADM	EFVAGIGDGGITNY	VQRSFESYGYWGHVY
67	GGCACTATTTTTGACACTTACGACATG	GAACTTGTTGCCGCTATTACTCCGGGTGCTAATACCTATTAT	GTTACTGACCCGTGGGACGGTCGTCATTCTTAT	GTIFDTYDM	ELVAAITPGANTYY	VTDPWDGRHSY
68	GGCACTATTTTTGACACTTACGACATG	GAACTTGTTGCCGCTATTACTCCGGGTGCTAATACCTATTAT	GTTACCGACCCGTGGGACGGTCGTCATTCTTAT	GTIFDTYDM	ELVAAITPGANTYY	VTDPWDGRHSY
69	GGCACTATTTCTGTTTTCTGGGACATG	GAATTTGTTGCCGGTATTGGTGACGGTGGTACTACCAATTAT	GTTGACTACGTTTCTGGTCCGTCTTTTATCTAT	GTISVFWDM	EFVAGIGDGGTTNY	VDYVSGPSFIY
70	GGCTCTATTTTTCATGACTTCTTCATG	GAATTTGTTGCCGGTATTACTGAAGGTGGTAGTACCTATTAT	GTTGCTCTGCAGTACGCTGACTACTTTGGTTAT	GSIFHDFFM	EFVAGITEGGSTYY	VALQYADYFGY
71	GGCAATATTTTTGGTGACTTCGCTATG	GAACTTGTTGCCAGTATTGGTGTTGGTAGTAGTACCTATTAT	GCTGACGACGAATACAACTGGGCTCATGTTTAT	GNIFGDFAM	ELVASIGVGSSTYY	ADDEYNWAHVY
72	GGCAATATTTCTTACACTGCTGACATG	GAATTTGTTGCCGGTATTGGTGACGGTGGTATTACCAATTAT	GTTCAGCGTTCTTTCGAATCTTACGGTTACTGGGGTCATGTTTAT	GNISYTADM	EFVAGIGDGGITNY	VQRSFESYGYWGHVY
73	GGCACTATTTNTNACACTNANGACATG	GAACTTGTTGCCGNTATTACTCCCGGTGCTAATACCTATTAT	GTTACTGACCCGTGGGACGGTCGTCATTCTTAT	GTIXXTXDM	ELVAXITPGANTYY	VTDPWDGRHSY
74	GGCACTATTTTTTNNCACTGCGACATG	GAATTTGTTGCCGCTATTGNTGCCGGTGGTATTACCTATTA	NGTTGACCNGGCTTGCTNCNCACCCGANACTAGAGGNGNCNAGGT	GTIFXHCDM	EFVAAIXAGGITYX	X*XGLXXTRX*RXXG
75	GGCAATATTTCTTACACTGCTGACATG	GAATTTGTTGCCGGTATTGGTGACGGTGGTATTACCAATTAT	GTTCAGCGTTCTTTCGAATCTTACGGTTACTGGGGTCATGTTTAT	GNISYTADM	EFVAGIGDGGITNY	VQRSFESYGYWGHVY
76	GGCACTATTTTTGACACTTACGACATG	GAACTTGTTGCCGCTATTACTCCGGGTGCTAATACCTATTAT	GTTACTGACCCGTGGGACGGTCGTCATTCTTAT	GTIFDTYDM	ELVAAITPGANTYY	VTDPWDGRHSY
77	GGCAATATTTCTTACACTGCTGACATG	GAATTTGTTGCCGGTATTGGTGACGGTGGTATTACCAATTAT	GTTCAGCGTTCTTTCGAATCTTACGGTTACTGGGGTCATGTTTAT	GNISYTADM	EFVAGIGDGGITNY	VQRSFESYGYWGHVY
78	GGCTCTATTTCTGACATCTGTGTGGTG	GAAGTTGTTGTCGGTATTGTTGGTGCTGCTGCTACCACTTAT	TGCTGGGCTCATGACTTNCNGGCTNNNNNNCNTCTGNAN	GSISDICVV	EVVVGIVGAAATTY	CWAHDXXAXXXXLX
79	GGCAATATTTCTTACACTGCTGACATG	GAATTTGTTGCCGGTATTGGTGACGGTGGTATTACCAATTAT	GTTCAGCGTTCTTTCGAATCTTACGGTTACTGGGGTCATGTTTAT	GNISYTADM	EFVAGIGDGGITNY	VQRSFESYGYWGHVY
80	GGCAATATTTCTTACACTGCTGACATG	GAATTTGTTGCCGGTATTGGTGACGGTGGTATTACCAATTAT	GTTCAGCGTTCTTTCGAATCTTACGGTTACTGGGGTCATGTTTAT	GNISYTADM	EFVAGIGDGGITNY	VQRSFESYGYWGHVY
81	GGCAATATTTCTTACACTGCTGACATG	GAATTTGTTGCCGGTATTGGTGACGGTGGTATTACCAATTAT	GTTCAGCGTTCTTTCGAATCTTACGGTTACTGGGGTCATGTTTAT	GNISYTADM	EFVAGIGDGGITNY	VQRSFESYGYWGHVY
82	GGCTCTATTTCTGACATCTACATG	GAATTTGTTGCCGGTATTGATGGTGGTGCTACTACCAATTAT	GCTCAGTACTTCCCGGCTCAGAACCTTCTGTAT	GSISDIYM	EFVAGIDGGATTNY	AQYFPAQNLLY
83	GGCTCTATTTCTGACATCTACATG	GAATTTGTTGCCGGTATTGATGGTGGTGCTACTACCAATTAT	GCTCAGTACTTCCCGGCTCAGAACCTTCTGTAT	GSISDIYM	EFVAGIDGGATTNY	AQYFPAQNLLY
84	GGCAATATTTCTTACACTGCTGACATG	GAATTTGTTGCCGGTATTGGTGACGGTGGTATTACCAATTAT	GTTCAGCGTTCTTTCGAATCTTACGGTTACTGGGGTCATGTTTAT	GNISYTADM	EFVAGIGDGGITNY	VQRSFESYGYWGHVY
85	GGCACTATTTCTTACTACTACGACATG	GAACTTGTTGCCGCTATTGATGACGGTGGTACTACCTATTAT	GTTACTGACCCGTGGGACGGTCGTCATTCTTAT	GTISYYYDM	ELVAAIDDGGTTYY	VTDPWDGRHSY
86	GGCAATATTTCTTACACTGCTGACAT	NGAATTTGTTGCCGGTATTGGTGACGGTGGTATTACCAATTAT	GTTCAGCGTTCTTTCGAATCTTACGGTTACTGGGGTCATGTTTAT	GNISYTADX	XICCRYW*RWYYQLX	VQRSFESYGYWGHVY
